# Supplementary material for: N-[4-Acetyl-5-methyl-5-(2-p-tolyl­prop­yl)-4,5-dihydro-1,3,4-thia­diazol-2-yl]acetamide
Source: Acta Crystallogr Sect E Struct Rep Online. 2009 Jan 10;65(Pt 2):o267–8. doi: 10.1107/S1600536809000191 (PMC2968392; doi:10.1107/S1600536809000191)
Supplement: Supplementary file 2 [file e-65-0o267-Isup2.hkl]

#
# h,k,l, Fc-squared, Fo-squared, sigma(Fo-squared) and status flag
#
data_I
_shelx_title ' teb3c_0m in P1 21/n 1'
_shelx_refln_list_code          4
_shelx_F_calc_maximum      101.10
_exptl_crystal_F_000       712.00
_reflns_d_resolution_high  0.5939
 
loop_
 _symmetry_equiv_pos_as_xyz
 'x, y, z'
 '-x+1/2, y+1/2, -z+1/2'
 '-x, -y, -z'
 'x-1/2, -y-1/2, z-1/2'
 
_cell_length_a     9.3984
_cell_length_b    11.0510
_cell_length_c    16.6045
_cell_angle_alpha  90.000
_cell_angle_beta   90.442
_cell_angle_gamma  90.000
 
_shelx_F_squared_multiplier     1.000
 
loop_
 _refln_index_h
 _refln_index_k
 _refln_index_l
 _refln_F_squared_calc
 _refln_F_squared_meas
 _refln_F_squared_sigma
 _refln_observed_status
   2   0   0      675.53      765.11      7.00 o
   4   0   0     1526.61     1595.62     22.59 o
   6   0   0      586.04      523.02      3.41 o
   8   0   0      333.70      325.58      5.03 o
  10   0   0      330.28      328.63      3.76 o
  12   0   0      446.51      439.06     11.22 o
  14   0   0      104.81      106.47      1.99 o
   1   1   0      256.44      293.33      3.54 o
   2   1   0     1803.28     1865.81     11.04 o
   3   1   0      803.99      926.39      6.08 o
   4   1   0       91.07      107.21      0.90 o
   5   1   0      690.61      762.72      4.70 o
   6   1   0       35.26       55.24      1.15 o
   7   1   0        5.72        3.55      0.38 o
   8   1   0       38.67       43.42      0.49 o
   9   1   0       56.48       56.09      0.68 o
  10   1   0        5.20        4.53      0.30 o
  11   1   0      113.18      103.18      1.13 o
  12   1   0      328.24      326.17      2.92 o
  13   1   0       56.45       57.23      1.12 o
  14   1   0        6.59        6.59      0.54 o
  15   1   0        1.81        0.70      1.58 o
   0   2   0     2426.18     2608.94     17.50 o
   2   2   0      437.58      456.98      2.21 o
   3   2   0     2004.32     2129.43     13.69 o
   4   2   0     2248.31     2436.54     20.86 o
   5   2   0        0.62        3.50      0.25 o
   6   2   0       63.23       55.96      0.73 o
   7   2   0     1520.09     1531.45     11.50 o
   8   2   0       71.28       61.10      0.76 o
   9   2   0        0.90        1.27      0.43 o
  10   2   0      319.26      318.51      2.74 o
  11   2   0        5.67        4.04      0.34 o
  12   2   0       21.03       16.60      0.54 o
  13   2   0      165.79      162.68      3.00 o
  14   2   0       36.82       38.28      1.21 o
   1   3   0      479.18      504.36      2.23 o
   2   3   0     7734.11     8189.70     44.61 o
   3   3   0      286.70      361.41      1.88 o
   4   3   0      380.55      380.16      2.44 o
   5   3   0      348.72      341.67      2.41 o
   6   3   0      131.44      153.77      1.60 o
   7   3   0      110.42      101.66      1.27 o
   8   3   0      298.25      288.29      2.67 o
   9   3   0       27.39       19.63      0.84 o
  10   3   0       12.84       11.79      0.58 o
  11   3   0      137.49      141.34      1.83 o
  12   3   0       81.32       79.40      1.83 o
  13   3   0        2.10        2.76      0.59 o
  14   3   0       19.84       18.10      1.61 o
   0   4   0       29.35       32.83      0.48 o
   1   4   0     2421.92     2529.35     13.26 o
   2   4   0        2.24        1.98      0.18 o
   3   4   0       94.54       92.06      0.56 o
   4   4   0       75.24      104.27      0.75 o
   5   4   0       72.56       77.04      0.63 o
   6   4   0        5.26        1.99      0.52 o
   7   4   0       93.70       91.48      1.04 o
   8   4   0      795.81      781.57      6.52 o
   9   4   0        0.50       -0.27      0.47 o
  10   4   0        3.95        1.72      0.57 o
  11   4   0      108.00      113.99      1.77 o
  12   4   0       13.39       15.58      0.75 o
  13   4   0      100.01      106.67      2.28 o
  14   4   0        0.10        0.48      0.97 o
   1   5   0     4303.34     4380.56     19.09 o
   2   5   0     1352.99     1615.94      7.53 o
   3   5   0      125.05      147.48      1.03 o
   4   5   0     1421.75     1505.94      7.67 o
   5   5   0        3.24        1.35      0.20 o
   6   5   0      225.25      218.45      2.01 o
   7   5   0        3.46        4.09      0.61 o
   8   5   0       56.35       54.80      1.25 o
   9   5   0      554.57      557.15      5.57 o
  10   5   0       14.58       14.15      0.81 o
  11   5   0      172.54      176.46      2.43 o
  12   5   0       31.43       30.11      1.09 o
  13   5   0        2.36        2.22      0.60 o
  14   5   0        0.90        1.11      0.86 o
   0   6   0      254.03      204.94      1.73 o
   1   6   0      740.96      897.44      4.20 o
   2   6   0       12.97        6.57      0.31 o
   3   6   0      328.20      403.76      2.20 o
   4   6   0        2.53        5.16      0.26 o
   5   6   0       53.09       58.46      0.61 o
   6   6   0       80.51       80.10      0.95 o
   7   6   0       95.42       76.55      0.98 o
   8   6   0       72.99       67.90      1.18 o
   9   6   0       42.32       39.62      0.95 o
  10   6   0      182.06      194.36      2.21 o
  11   6   0      202.59      210.39      2.84 o
  12   6   0       29.72       28.76      1.11 o
  13   6   0        0.04        0.95      0.82 o
   1   7   0     2147.86     2321.51     10.36 o
   2   7   0      156.30      125.25      0.95 o
   3   7   0       27.18       28.86      0.62 o
   4   7   0      273.63      258.76      1.66 o
   5   7   0       48.01       36.86      0.62 o
   6   7   0        1.62       -0.03      0.27 o
   7   7   0        3.41        4.08      0.36 o
   8   7   0       60.88       55.49      0.80 o
   9   7   0       20.31       15.57      0.57 o
  10   7   0        0.51        1.12      0.38 o
  11   7   0        3.87        2.87      0.39 o
  12   7   0       90.45       97.54      2.10 o
  13   7   0       13.77       13.29      0.96 o
  14   7   0       20.09       21.52      1.48 o
   0   8   0       83.03       75.71      1.11 o
   1   8   0        0.03        0.32      0.23 o
   2   8   0      289.91      333.54      2.02 o
   3   8   0      707.95      661.07      3.74 o
   4   8   0        8.85        8.31      0.39 o
   5   8   0      377.01      332.45      2.28 o
   6   8   0       82.68       82.18      0.99 o
   7   8   0        1.98        1.35      0.42 o
   8   8   0       18.26       17.01      0.60 o
   9   8   0       44.37       38.88      0.97 o
  10   8   0       78.04       78.87      2.58 o
  11   8   0        4.33        4.17      0.50 o
  12   8   0        8.29        7.09      0.90 o
  13   8   0        3.78        1.72      0.62 o
  14   8   0        3.91        5.14      1.10 o
   1   9   0      345.51      357.37      2.10 o
   2   9   0      508.54      503.21      3.14 o
   3   9   0       71.61       58.96      0.81 o
   4   9   0      301.10      273.77      2.05 o
   5   9   0        3.23        2.20      0.41 o
   6   9   0      108.23       99.65      1.13 o
   7   9   0        2.30        1.76      0.54 o
   8   9   0      542.34      518.75      8.32 o
   9   9   0      105.01      102.36      2.85 o
  10   9   0       26.06       24.08      1.02 o
  11   9   0       67.57       71.22      3.69 o
  12   9   0        7.89        6.24      0.54 o
  13   9   0        4.15        4.66      1.43 o
   0  10   0       89.65       76.30      1.41 o
   1  10   0      251.42      205.89      1.66 o
   2  10   0      140.95      166.80      1.62 o
   3  10   0       34.18       35.23      0.80 o
   4  10   0       17.21       11.79      0.52 o
   5  10   0        6.46        7.62      0.47 o
   6  10   0        2.98        2.44      0.43 o
   7  10   0       89.60       89.59      1.45 o
   8  10   0        0.45       -0.49      0.49 o
   9  10   0       94.37       92.31      3.28 o
  10  10   0       14.12       14.32      0.91 o
  11  10   0        0.30       -0.53      0.53 o
  12  10   0       14.66       12.26      1.48 o
  13  10   0       50.21       59.71      2.98 o
   1  11   0      494.64      470.25      4.87 o
   2  11   0       22.05       14.97      0.62 o
   3  11   0        0.06       -0.46      0.46 o
   4  11   0       38.33       31.42      0.86 o
   5  11   0      140.25      143.37      1.61 o
   6  11   0        1.83        0.68      0.52 o
   7  11   0       12.35       14.12      0.72 o
   8  11   0        2.17        1.14      0.60 o
   9  11   0      126.67      127.30      4.18 o
  10  11   0        2.07        0.77      0.98 o
  11  11   0       71.03       70.67      3.88 o
  12  11   0       58.19       68.82      3.58 o
   0  12   0        4.29        9.02      0.86 o
   1  12   0      125.73      121.18      1.99 o
   2  12   0       15.96       11.53      0.69 o
   3  12   0      561.58      548.03      4.33 o
   4  12   0       57.86       61.34      1.44 o
   5  12   0        7.80        6.70      0.62 o
   6  12   0        0.14       -0.54      0.54 o
   7  12   0        1.00        0.93      0.55 o
   8  12   0        1.81       -0.03      0.83 o
   9  12   0       34.89       35.20      2.38 o
  10  12   0        1.46        1.09      0.77 o
  11  12   0        9.45       12.50      2.24 o
   1  13   0       60.60       63.26      1.32 o
   2  13   0       35.22       36.39      1.14 o
   3  13   0       24.83       22.92      1.14 o
   4  13   0        2.22        0.96      0.70 o
   5  13   0       50.28       48.65      1.17 o
   6  13   0       51.52       45.39      1.17 o
   7  13   0       33.76       36.30      1.05 o
   8  13   0        5.22        3.84      0.79 o
   9  13   0       98.68      104.39      2.75 o
  10  13   0        1.21       -1.07      2.01 o
  11  13   0       54.99       72.62      3.99 o
   0  14   0      426.70      401.58      5.60 o
   1  14   0       23.53       22.81      1.11 o
   2  14   0        8.20        8.67      0.82 o
   3  14   0        9.63        8.66      0.80 o
   4  14   0        0.30       -0.63      0.63 o
   5  14   0        0.45       -0.67      0.67 o
   6  14   0      111.86      109.07      1.92 o
   7  14   0        7.35        6.59      0.70 o
   8  14   0       12.69       11.28      1.04 o
   9  14   0       18.62       20.30      1.73 o
  10  14   0        0.07       -0.70      1.80 o
   1  15   0        8.85        9.64      0.98 o
   2  15   0      191.40      182.94      2.73 o
   3  15   0       28.24       25.82      1.23 o
   4  15   0       98.42      101.84      2.24 o
   5  15   0        0.40       -0.74      0.74 o
   6  15   0        1.40        0.25      0.75 o
   7  15   0       12.44       11.84      1.20 o
   9  15   0       32.24       40.19      3.57 o
   0  16   0        0.51       -0.30      1.13 o
   1  16   0        8.54        6.49      1.03 o
   2  16   0       28.88       31.02      1.35 o
   3  16   0       11.91       13.78      1.22 o
   4  16   0       14.77       13.16      1.07 o
   5  16   0        2.61       -0.74      0.91 o
   6  16   0       53.45       49.41      2.14 o
   7  16   0       10.45        6.91      1.26 o
   1  17   0       13.81       11.88      1.66 o
   2  17   0       33.20       35.50      1.85 o
   3  17   0        0.29       -1.06      1.06 o
   4  17   0       11.95        9.72      1.89 o
   5  17   0       87.52       91.34      3.62 o
   6  17   0        0.96       -0.94      1.24 o
   0  18   0       46.84       55.69      3.82 o
   1  18   0        2.43        2.70      1.40 o
   2  18   0        2.39        3.73      2.07 o
   3  18   0       29.71       33.58      2.12 o
 -15   0   1       78.60       77.14      2.69 o
 -13   0   1       35.50       40.99      1.24 o
 -11   0   1     1232.65     1229.64     17.11 o
  -9   0   1      323.41      307.10      4.61 o
  -7   0   1        0.02        1.47      0.19 o
  -5   0   1     4273.51     4711.99     31.64 o
  -1   0   1      951.71      973.62     10.18 o
   3   0   1     2109.14     2279.39     19.91 o
   5   0   1        4.87        4.15      0.30 o
   7   0   1      361.71      359.29      3.56 o
   9   0   1      254.39      256.26      2.55 o
  11   0   1       50.89       48.45      0.99 o
  13   0   1       72.14       73.63      2.01 o
  15   0   1       79.00       81.26      2.93 o
 -15   1   1       13.35       12.59      0.91 o
 -14   1   1        0.03        0.07      0.66 o
 -13   1   1       40.78       42.68      0.88 o
 -12   1   1       31.73       31.77      0.88 o
 -11   1   1       87.28       87.88      1.03 o
 -10   1   1        0.26       -0.34      0.34 o
  -9   1   1       30.33       26.97      0.60 o
  -8   1   1      182.98      177.56      1.48 o
  -7   1   1      889.43      910.56      6.55 o
  -6   1   1      362.67      387.54      2.34 o
  -5   1   1        0.03        0.98      0.23 o
  -4   1   1       21.92       24.19      0.32 o
  -3   1   1     3140.51     3095.55     19.88 o
  -2   1   1      700.56      648.62      4.29 o
  -1   1   1      322.68      334.14      1.93 o
   0   1   1       49.09       38.62      0.91 o
   1   1   1     6462.91     6617.02     75.85 o
   3   1   1       66.03       68.57      0.46 o
   4   1   1      197.63      203.39      1.53 o
   5   1   1      768.64      887.12      5.27 o
   6   1   1      930.77      948.02      5.33 o
   7   1   1      164.43      142.83      0.99 o
   8   1   1        2.73        1.57      0.17 o
   9   1   1      308.06      319.33      2.12 o
  10   1   1        8.34        7.98      0.36 o
  11   1   1      171.78      167.65      1.56 o
  12   1   1        0.02       -0.39      0.39 o
  13   1   1       65.36       71.48      1.41 o
  14   1   1       14.55       17.19      0.72 o
  15   1   1        4.41        2.66      1.13 o
 -14   2   1        8.54        9.97      0.55 o
 -13   2   1      150.17      149.19      4.10 o
 -12   2   1      108.00      105.76      2.13 o
 -11   2   1       65.06       60.26      1.04 o
 -10   2   1      325.78      320.20      2.96 o
  -9   2   1       85.01       82.69      1.56 o
  -8   2   1      347.32      346.88      3.81 o
  -7   2   1       60.21       62.73      1.19 o
  -6   2   1     1272.94     1334.32     10.14 o
  -5   2   1      365.19      373.53      2.87 o
  -4   2   1       27.65       38.95      0.71 o
  -3   2   1        9.97        6.83      0.25 o
  -2   2   1      149.62      150.26      0.81 o
  -1   2   1     2262.00     2256.88      9.66 o
   0   2   1      283.04      313.37      2.09 o
   1   2   1      286.59      291.67      1.44 o
   2   2   1    10221.05    10587.22     75.25 o
   3   2   1       63.03       77.75      0.72 o
   4   2   1     1644.88     1772.37      9.78 o
   5   2   1     2398.04     2550.98     15.64 o
   6   2   1        0.04        2.44      0.15 o
   7   2   1        0.64        0.15      0.52 o
   8   2   1      405.81      393.18      3.09 o
   9   2   1       16.11       14.62      0.43 o
  10   2   1       13.56       14.46      0.39 o
  11   2   1       50.58       49.28      1.00 o
  12   2   1        0.13       -0.14      0.36 o
  13   2   1       24.86       26.26      0.98 o
  14   2   1       33.29       33.33      1.00 o
  15   2   1        9.15        8.77      0.80 o
 -14   3   1       33.83       37.36      2.45 o
 -13   3   1       23.46       22.10      1.20 o
 -12   3   1        0.05        0.41      0.70 o
 -11   3   1       32.66       26.95      0.79 o
 -10   3   1       14.52        8.45      0.73 o
  -9   3   1      967.85      995.82      8.15 o
  -8   3   1      213.31      213.53      2.13 o
  -7   3   1      305.09      307.40      2.78 o
  -6   3   1      577.24      580.25      4.71 o
  -5   3   1       14.30       13.40      0.44 o
  -4   3   1     5989.01     6590.81     39.23 o
  -3   3   1        0.02        0.71      0.09 o
  -2   3   1      111.97      159.46      0.90 o
  -1   3   1     1348.27     1534.68      6.28 o
   0   3   1      362.39      431.91      2.42 o
   1   3   1     1958.89     2175.43     10.92 o
   2   3   1     1842.93     2062.03     12.87 o
   3   3   1     4715.66     5170.23     26.33 o
   4   3   1      212.84      272.33      1.42 o
   5   3   1        1.82        3.51      0.17 o
   6   3   1      404.44      408.57      2.62 o
   7   3   1       81.84       99.97      1.04 o
   8   3   1       53.68       54.60      1.15 o
   9   3   1       79.39       81.15      1.21 o
  10   3   1       30.95       32.74      0.63 o
  11   3   1       17.87       14.43      0.77 o
  12   3   1       13.86       15.53      0.58 o
  13   3   1        5.63        4.39      0.39 o
  14   3   1      106.82      107.72      2.98 o
 -14   4   1        0.56        0.69      1.35 o
 -13   4   1        1.61        1.22      0.81 o
 -12   4   1        0.93        0.18      0.47 o
 -11   4   1        0.55       -0.55      0.55 o
 -10   4   1       55.14       40.67      1.50 o
  -9   4   1      157.40      164.62      1.99 o
  -8   4   1       21.85       19.84      0.75 o
  -7   4   1        0.34       -0.37      0.37 o
  -6   4   1      734.01      679.92      4.24 o
  -5   4   1      226.66      252.86      2.27 o
  -4   4   1       76.19       87.92      0.58 o
  -3   4   1     2055.39     2563.70     11.86 o
  -2   4   1      864.81      927.10      4.37 o
  -1   4   1       48.17       66.45      0.51 o
   0   4   1     1042.26     1032.54      4.48 o
   1   4   1     1671.71     1849.07      8.77 o
   2   4   1     2018.39     2117.83      9.37 o
   3   4   1       44.10       37.55      0.64 o
   4   4   1       10.24        4.59      0.19 o
   5   4   1      194.72      194.12      1.11 o
   6   4   1       62.67       59.87      0.70 o
   7   4   1       10.97       12.61      0.41 o
   8   4   1      496.14      490.94      5.04 o
   9   4   1      332.72      328.16      3.62 o
  10   4   1        1.71        1.71      0.53 o
  11   4   1       27.78       28.76      1.00 o
  12   4   1       57.23       60.26      1.42 o
  13   4   1        8.92        7.36      0.97 o
  14   4   1       33.33       30.29      2.16 o
 -14   5   1       14.61       15.42      1.35 o
 -13   5   1        1.35        0.41      0.55 o
 -12   5   1       20.95       20.71      0.92 o
 -11   5   1        0.23        0.22      0.59 o
 -10   5   1       81.05       90.09      1.66 o
  -9   5   1       76.29       75.15      1.52 o
  -8   5   1        0.03       -0.51      0.51 o
  -7   5   1      768.40      773.14      5.23 o
  -6   5   1       52.40       56.27      0.74 o
  -5   5   1       12.41       11.47      0.25 o
  -4   5   1      133.58      111.09      1.05 o
  -3   5   1      173.35      201.72      1.17 o
  -2   5   1      246.23      290.91      1.59 o
  -1   5   1      990.36     1091.65      4.97 o
   0   5   1        4.10        0.58      0.20 o
   1   5   1      444.37      478.47      2.48 o
   2   5   1      114.56       99.40      0.76 o
   3   5   1      795.83      975.91      4.72 o
   4   5   1     1406.11     1504.71      7.01 o
   5   5   1      201.90      201.53      1.13 o
   6   5   1     1101.42     1168.34      6.18 o
   7   5   1      197.17      173.98      1.43 o
   8   5   1       34.46       30.64      0.81 o
   9   5   1        3.96        2.42      0.45 o
  10   5   1      446.96      451.01      4.06 o
  11   5   1      112.73      109.45      2.40 o
  12   5   1       10.61       10.41      0.74 o
  13   5   1       29.88       29.90      1.01 o
  14   5   1        0.20       -0.44      1.03 o
 -13   6   1        5.63        5.16      0.97 o
 -12   6   1        9.93        9.54      0.77 o
 -11   6   1        2.55        2.94      0.77 o
 -10   6   1        6.24        8.33      0.77 o
  -9   6   1        2.19        1.76      0.53 o
  -8   6   1      147.28      138.22      1.95 o
  -7   6   1      333.81      298.10      2.18 o
  -6   6   1       35.66       47.24      0.61 o
  -5   6   1      514.69      507.42      2.86 o
  -4   6   1        5.91        5.44      0.24 o
  -3   6   1      462.32      451.53      2.41 o
  -2   6   1     1103.86     1172.35      6.15 o
  -1   6   1        7.62        8.79      0.35 o
   0   6   1      597.30      753.28      3.60 o
   1   6   1      745.79      771.66      3.76 o
   2   6   1      303.90      358.83      1.96 o
   3   6   1       55.66       36.70      0.45 o
   4   6   1      560.84      506.18      2.58 o
   5   6   1      243.31      231.64      1.48 o
   6   6   1       64.87       53.56      0.76 o
   7   6   1      951.67      927.18      6.29 o
   8   6   1       61.83       60.58      0.76 o
   9   6   1        3.90        2.52      0.33 o
  10   6   1        4.21        3.05      0.35 o
  11   6   1        0.06        0.11      0.38 o
  12   6   1        0.07        0.14      0.39 o
  13   6   1       27.40       31.42      1.14 o
 -14   7   1        4.89        3.78      0.97 o
 -13   7   1        0.05       -0.78      0.78 o
 -12   7   1        4.44        4.93      0.84 o
 -11   7   1       15.34       14.24      1.05 o
 -10   7   1       36.11       33.32      0.99 o
  -9   7   1      103.64      105.35      1.49 o
  -8   7   1        6.26        5.15      0.37 o
  -7   7   1      165.61      156.01      1.44 o
  -6   7   1       23.58       17.90      0.44 o
  -5   7   1     1432.88     1332.92      6.98 o
  -4   7   1      397.47      383.70      2.24 o
  -3   7   1      540.87      536.36      2.82 o
  -2   7   1       78.51       65.48      0.78 o
  -1   7   1      323.49      373.58      2.11 o
   0   7   1      237.73      264.68      1.46 o
   1   7   1      748.46      801.84      3.92 o
   2   7   1       26.73       42.77      0.55 o
   3   7   1     1513.20     1475.31      7.03 o
   4   7   1      103.20       75.71      0.78 o
   5   7   1      297.34      319.24      2.07 o
   6   7   1      157.34      149.75      1.24 o
   7   7   1      402.37      373.56      3.33 o
   8   7   1       44.77       44.78      1.02 o
   9   7   1      347.90      336.06      4.47 o
  10   7   1       17.22       16.91      1.06 o
  11   7   1      207.28      205.10      7.52 o
  12   7   1        5.27        3.88      0.38 o
  13   7   1       51.90       53.81      3.92 o
  14   7   1        2.26        1.36      0.92 o
 -14   8   1        3.52        2.97      1.07 o
 -13   8   1        0.23       -0.79      1.07 o
 -12   8   1       51.58       44.62      3.21 o
 -11   8   1        0.43        0.34      0.45 o
 -10   8   1        9.12        6.51      0.53 o
  -9   8   1       69.11       61.05      1.44 o
  -8   8   1       20.22       20.58      0.66 o
  -7   8   1       19.16       18.78      0.66 o
  -6   8   1      293.61      295.24      2.27 o
  -5   8   1     1108.11     1102.31      8.61 o
  -4   8   1      265.56      258.99      1.85 o
  -3   8   1     1077.59     1114.16      5.92 o
  -2   8   1        6.52        5.42      0.32 o
  -1   8   1      365.33      375.70      2.07 o
   0   8   1     1083.42     1190.72      5.53 o
   1   8   1       17.00       32.08      0.65 o
   2   8   1       30.49       20.53      0.53 o
   3   8   1       66.54       69.96      0.84 o
   4   8   1      126.85      130.36      1.13 o
   5   8   1      966.08      898.00      7.08 o
   6   8   1       20.21       13.54      0.50 o
   7   8   1      300.03      294.18      2.85 o
   8   8   1       52.73       50.56      1.10 o
   9   8   1      100.48       99.23      1.94 o
  10   8   1       11.38       11.64      0.60 o
  11   8   1       41.67       42.47      2.51 o
  12   8   1        0.00       -0.52      0.52 o
  13   8   1       19.25       17.31      4.20 o
  14   8   1        0.16       -0.23      1.00 o
 -13   9   1        0.34       -0.79      1.27 o
 -12   9   1        0.13       -0.45      0.45 o
 -11   9   1       31.68       30.22      1.26 o
 -10   9   1       64.86       64.49      1.76 o
  -9   9   1       16.91       15.62      0.70 o
  -8   9   1        8.11        6.19      0.72 o
  -7   9   1      759.68      740.23      5.88 o
  -6   9   1       11.41       11.06      0.49 o
  -5   9   1      195.08      158.12      1.48 o
  -4   9   1      110.43       97.82      1.09 o
  -3   9   1      214.72      218.76      1.64 o
  -2   9   1       27.80       25.73      0.60 o
  -1   9   1      240.30      217.83      1.52 o
   0   9   1      289.50      324.71      2.09 o
   1   9   1        2.30        2.24      0.29 o
   2   9   1      565.12      577.30      3.52 o
   3   9   1       91.24      103.97      1.08 o
   4   9   1       60.26       61.99      0.88 o
   5   9   1      455.96      402.61      3.02 o
   6   9   1      369.76      358.93      2.99 o
   7   9   1       43.73       42.10      0.85 o
   8   9   1        6.65        5.68      0.77 o
   9   9   1       73.79       70.08      1.42 o
  10   9   1       51.31       52.39      1.18 o
  11   9   1       16.71       15.24      0.70 o
  12   9   1        7.41        7.01      0.90 o
  13   9   1        0.46       -0.01      1.25 o
 -13  10   1        0.17       -1.01      1.44 o
 -12  10   1       35.74       32.94      4.32 o
 -11  10   1        1.15        0.15      0.54 o
 -10  10   1       50.10       49.47      1.46 o
  -9  10   1       40.13       42.98      1.46 o
  -8  10   1       23.58       22.04      0.79 o
  -7  10   1        2.77        2.43      0.40 o
  -6  10   1       22.61       19.57      0.69 o
  -5  10   1      450.28      434.49      4.59 o
  -4  10   1        6.03        3.48      0.43 o
  -3  10   1      182.53      167.84      1.60 o
  -2  10   1      477.29      502.59      3.38 o
  -1  10   1      169.02      170.05      1.58 o
   0  10   1       10.74       10.12      0.55 o
   1  10   1        6.98        2.00      0.39 o
   2  10   1      765.15      738.24      4.75 o
   3  10   1       35.60       35.35      0.85 o
   4  10   1       14.76       14.95      0.56 o
   5  10   1      256.79      262.12      2.14 o
   6  10   1       56.72       58.45      0.98 o
   7  10   1       44.12       45.15      0.91 o
   8  10   1      180.99      184.75      1.98 o
   9  10   1       94.84       86.77      1.91 o
  10  10   1       29.01       30.81      1.00 o
  11  10   1       67.53       67.21      3.55 o
  12  10   1       19.66       17.62      1.23 o
  13  10   1        3.19        4.37      1.52 o
 -12  11   1        5.95        6.69      1.88 o
 -11  11   1        7.71        7.52      0.83 o
 -10  11   1       10.46       12.54      1.00 o
  -9  11   1       36.06       34.00      1.24 o
  -8  11   1       51.06       51.91      1.83 o
  -7  11   1       15.34       13.93      0.63 o
  -6  11   1      187.94      182.39      3.16 o
  -5  11   1       95.47       95.43      1.50 o
  -4  11   1      746.92      718.99      6.42 o
  -3  11   1      492.48      453.40      3.62 o
  -2  11   1        6.17        5.73      0.51 o
  -1  11   1        4.30        3.87      0.53 o
   0  11   1      172.08      153.03      1.58 o
   1  11   1       65.06       65.53      1.14 o
   2  11   1      129.43      140.09      1.53 o
   3  11   1        4.98        5.93      0.54 o
   4  11   1       11.72       14.06      0.64 o
   5  11   1        0.91        1.32      0.47 o
   6  11   1      113.34      112.27      1.40 o
   7  11   1       45.27       42.10      0.93 o
   8  11   1       54.16       53.07      1.20 o
   9  11   1      165.56      160.66      3.97 o
  10  11   1       34.70       31.37      1.15 o
  11  11   1        2.79        2.37      0.73 o
  12  11   1       43.56       49.24      3.23 o
 -11  12   1        0.92        3.08      1.97 o
 -10  12   1        0.51       -0.02      0.77 o
  -9  12   1       11.72       11.06      0.91 o
  -8  12   1      252.26      265.12      5.13 o
  -7  12   1      199.11      197.52      2.86 o
  -6  12   1      454.10      456.36      8.43 o
  -5  12   1        9.44        8.31      0.65 o
  -4  12   1       58.81       56.72      1.19 o
  -3  12   1       12.26       13.07      0.69 o
  -2  12   1      173.77      174.83      2.01 o
  -1  12   1       23.24       16.13      0.75 o
   0  12   1      139.11      134.64      1.60 o
   1  12   1        8.60        7.74      0.66 o
   2  12   1       77.25       79.29      1.36 o
   3  12   1      103.94       91.38      1.54 o
   4  12   1      410.53      419.64      4.64 o
   5  12   1       39.31       39.65      1.05 o
   6  12   1       56.82       56.97      1.17 o
   7  12   1       67.15       66.49      1.25 o
   8  12   1        9.74        9.65      1.25 o
   9  12   1       17.88       22.75      1.07 o
  10  12   1        0.31       -0.30      0.83 o
  11  12   1        0.95       -0.37      3.31 o
 -11  13   1        0.31       -1.83      1.83 o
 -10  13   1        2.03       -1.88      2.00 o
  -9  13   1        3.96        5.74      2.10 o
  -8  13   1       44.20       41.36      2.60 o
  -7  13   1       12.21       13.02      0.73 o
  -6  13   1       57.55       60.62      2.38 o
  -5  13   1        4.76        3.70      0.65 o
  -4  13   1       83.22       78.92      1.50 o
  -3  13   1        3.64        4.77      0.78 o
  -2  13   1        0.00        0.17      0.61 o
  -1  13   1       71.87       67.10      1.33 o
   0  13   1      229.76      230.43      2.69 o
   1  13   1       84.92       73.57      1.40 o
   2  13   1        0.44       -0.02      0.61 o
   3  13   1        0.32        0.92      0.62 o
   4  13   1      179.42      170.70      2.41 o
   5  13   1        3.40        1.73      0.64 o
   6  13   1      507.89      512.75      7.04 o
   7  13   1       32.00       30.18      1.09 o
   8  13   1       98.54       98.75      3.47 o
   9  13   1        2.21        2.29      0.98 o
  10  13   1       18.72       18.06      2.61 o
  11  13   1        0.41        1.45      1.92 o
 -10  14   1        0.62       -1.94      1.94 o
  -9  14   1        1.40        2.71      1.47 o
  -8  14   1       10.97        9.94      1.03 o
  -7  14   1       16.50       19.31      0.91 o
  -6  14   1       35.19       34.03      1.24 o
  -5  14   1        0.14       -0.63      0.63 o
  -4  14   1       76.25       74.29      1.68 o
  -3  14   1        9.64       10.72      0.97 o
  -2  14   1       57.06       57.39      1.42 o
  -1  14   1        2.25        1.80      0.78 o
   0  14   1        0.39       -0.31      0.73 o
   1  14   1      159.70      162.64      2.48 o
   2  14   1       10.62       11.46      0.86 o
   3  14   1       69.02       68.23      1.48 o
   4  14   1       36.97       37.67      1.24 o
   5  14   1       73.37       74.98      1.88 o
   6  14   1        2.12        0.11      0.71 o
   7  14   1        3.46        2.96      0.64 o
   8  14   1       53.91       53.52      1.68 o
   9  14   1        8.96        5.57      1.44 o
  10  14   1        0.06       -0.90      1.86 o
  -9  15   1        2.94        2.56      2.21 o
  -8  15   1       16.11       21.45      3.01 o
  -7  15   1       54.84       53.11      1.49 o
  -6  15   1        0.57       -0.69      0.69 o
  -5  15   1        0.08       -0.85      0.85 o
  -4  15   1      138.09      137.64      3.22 o
  -3  15   1        8.05        7.04      0.86 o
  -2  15   1       20.35       16.03      1.10 o
  -1  15   1       44.36       45.43      1.93 o
   0  15   1        5.59        5.28      0.91 o
   1  15   1        0.12       -0.79      0.79 o
   2  15   1      111.82      107.27      2.11 o
   3  15   1        0.11        0.68      0.74 o
   4  15   1       37.44       36.30      1.38 o
   5  15   1        2.38        1.44      0.88 o
   6  15   1        0.59       -0.74      0.74 o
   7  15   1        3.10       -0.33      2.18 o
   8  15   1        6.00        1.95      2.47 o
   9  15   1        3.96        5.02      2.38 o
  -7  16   1       41.42       45.47      2.14 o
  -6  16   1        0.82       -0.82      1.06 o
  -5  16   1        1.46       -0.80      0.85 o
  -4  16   1        3.03        2.22      0.84 o
  -3  16   1        6.38        4.96      1.39 o
  -2  16   1        6.22        7.14      1.01 o
  -1  16   1       31.19       27.03      1.29 o
   0  16   1        0.51        0.69      0.79 o
   1  16   1        7.16        5.86      0.98 o
   2  16   1       18.04       16.05      1.17 o
   3  16   1        5.47        4.74      0.94 o
   4  16   1        0.00        1.19      0.84 o
   5  16   1      129.60      135.78      2.96 o
   6  16   1        2.07        1.08      1.32 o
   7  16   1        7.59        3.87      1.12 o
  -6  17   1        7.61        6.13      1.36 o
  -5  17   1        0.56        0.44      1.45 o
  -4  17   1       74.31       72.17      3.45 o
  -3  17   1        0.12        0.16      1.18 o
  -2  17   1        3.19        0.01      1.11 o
  -1  17   1        0.38        0.77      1.37 o
   0  17   1        4.93        5.57      1.42 o
   1  17   1        0.24       -1.28      1.28 o
   2  17   1        2.60        1.62      1.18 o
   3  17   1       60.68       64.71      2.25 o
   4  17   1        0.71        0.79      1.25 o
   5  17   1       35.88       32.94      2.66 o
   6  17   1        2.78        1.88      1.34 o
  -3  18   1        7.19        8.19      1.43 o
  -2  18   1       11.21       13.51      1.69 o
  -1  18   1        6.68        9.76      1.64 o
   0  18   1       11.59       11.10      1.65 o
   1  18   1        0.04        0.32      2.42 o
   2  18   1       10.81       12.06      1.61 o
   3  18   1        7.08        8.70      2.12 o
 -14   0   2       75.37       83.45      1.73 o
 -12   0   2      131.19      128.81      2.76 o
 -10   0   2      394.97      399.35      4.64 o
  -8   0   2      419.00      454.24      4.36 o
  -6   0   2     1021.07     1197.77     10.01 o
  -4   0   2      675.18      668.01      4.59 o
  -2   0   2     1724.43     1752.88     10.27 o
   0   0   2      571.08      599.29      8.80 o
   2   0   2     3206.13     3340.42     19.59 o
   4   0   2     1745.08     1939.72     11.38 o
   6   0   2     5474.70     5687.15     42.14 o
   8   0   2       33.56       34.15      0.53 o
  10   0   2      673.27      663.26      6.27 o
  12   0   2      105.18      102.92      1.86 o
  14   0   2        7.29       10.90      1.40 o
 -15   1   2        1.49        0.88      0.66 o
 -14   1   2        0.46       -0.21      0.46 o
 -13   1   2        4.75        4.77      0.47 o
 -12   1   2      124.91      121.90      1.61 o
 -11   1   2       37.55       32.70      0.66 o
 -10   1   2      420.15      419.91      3.17 o
  -9   1   2        1.66        1.80      0.33 o
  -8   1   2      214.57      212.89      3.13 o
  -7   1   2      137.68      168.80      1.66 o
  -6   1   2      718.18      714.71      4.57 o
  -5   1   2      115.64      133.06      1.05 o
  -4   1   2       39.43       38.87      0.65 o
  -3   1   2       27.09       38.46      0.62 o
  -2   1   2      612.22      578.56      3.02 o
  -1   1   2     4687.52     4818.14     27.22 o
   1   1   2     2058.89     2131.43     10.81 o
   2   1   2     4709.32     5260.17     28.25 o
   3   1   2        5.72        3.21      0.19 o
   4   1   2      869.31      874.60      4.21 o
   5   1   2       19.04       23.66      0.25 o
   6   1   2      544.19      573.56      2.67 o
   7   1   2     1032.20     1136.25      6.06 o
   8   1   2      277.81      273.42      2.11 o
   9   1   2       64.33       65.24      0.63 o
  10   1   2      182.71      183.47      1.49 o
  11   1   2        8.42        9.74      0.42 o
  12   1   2       78.82       76.16      1.01 o
  13   1   2      186.10      184.87      2.11 o
  14   1   2       76.80       80.90      1.31 o
  15   1   2        0.00        0.03      0.99 o
 -14   2   2        4.72        4.58      0.47 o
 -13   2   2       11.23       10.75      0.68 o
 -12   2   2      135.74      125.88      2.93 o
 -11   2   2      289.83      302.44      4.32 o
 -10   2   2      184.94      198.93      2.26 o
  -9   2   2      502.09      488.53      4.22 o
  -8   2   2       62.18       64.45      0.94 o
  -7   2   2      624.32      643.75      5.88 o
  -6   2   2      175.14      177.30      1.56 o
  -5   2   2      101.34      140.39      1.45 o
  -4   2   2       74.77       59.42      1.27 o
  -3   2   2     2898.04     3076.67     20.42 o
  -2   2   2       11.51       17.47      0.23 o
  -1   2   2      710.26      676.76      2.90 o
   0   2   2     3417.69     3588.42     14.92 o
   1   2   2      174.14      208.61      1.02 o
   3   2   2     4731.89     4872.56     20.93 o
   4   2   2      181.76      201.06      1.10 o
   5   2   2      496.39      470.08      2.45 o
   6   2   2     1466.52     1598.15      8.86 o
   7   2   2     1145.67     1196.43      7.60 o
   8   2   2        7.67        6.26      0.26 o
   9   2   2        1.52        2.64      0.29 o
  10   2   2        9.53        8.41      0.30 o
  11   2   2      202.53      203.70      2.52 o
  12   2   2       50.19       47.80      1.14 o
  13   2   2      138.96      137.41      2.04 o
  14   2   2       23.82       22.58      0.79 o
  15   2   2        1.79        2.63      0.66 o
 -14   3   2        4.63        4.52      1.94 o
 -13   3   2        2.98        1.59      1.03 o
 -12   3   2       24.76       21.00      1.11 o
 -11   3   2       16.02       17.29      0.68 o
 -10   3   2      371.84      369.57      4.77 o
  -9   3   2        5.24        8.56      0.57 o
  -8   3   2      390.39      401.97      3.51 o
  -7   3   2     1196.42     1219.20     11.16 o
  -6   3   2      104.08      106.38      1.28 o
  -5   3   2        1.30        7.43      0.36 o
  -4   3   2      334.74      482.34      3.03 o
  -3   3   2       53.71       65.94      0.45 o
  -2   3   2     1539.15     1652.42      7.06 o
  -1   3   2      542.64      513.68      2.30 o
   0   3   2      592.46      632.23      2.85 o
   1   3   2     1127.27     1079.90      4.42 o
   2   3   2     1725.72     1839.19     11.70 o
   3   3   2      390.47      432.19      1.97 o
   4   3   2     2992.36     3240.79     15.66 o
   5   3   2      271.29      309.83      1.75 o
   6   3   2      309.78      320.73      1.88 o
   7   3   2      334.30      316.57      2.24 o
   8   3   2       43.29       37.88      0.49 o
   9   3   2        0.06        0.06      0.22 o
  10   3   2       44.98       39.94      0.58 o
  11   3   2      116.66      115.93      1.97 o
  12   3   2       50.57       48.30      1.47 o
  13   3   2       17.16       17.11      0.70 o
  14   3   2       11.20       10.84      0.83 o
 -14   4   2       10.98       13.26      1.38 o
 -13   4   2       94.25      100.47      2.18 o
 -12   4   2        0.38       -0.47      0.47 o
 -11   4   2      359.80      362.87      3.87 o
 -10   4   2      421.24      437.14      4.50 o
  -9   4   2      135.10      131.31      2.02 o
  -8   4   2      169.04      169.39      1.95 o
  -7   4   2      500.25      536.56      6.32 o
  -6   4   2      507.32      505.46      3.32 o
  -5   4   2       18.43       19.72      0.54 o
  -4   4   2      327.57      325.15      1.63 o
  -3   4   2     1800.27     1957.77      8.34 o
  -2   4   2     2532.07     2762.72     12.46 o
  -1   4   2     2883.18     3113.76     14.34 o
   0   4   2     1265.76     1324.15      5.87 o
   1   4   2       37.33       43.81      0.44 o
   2   4   2      119.33      128.73      0.86 o
   3   4   2     2963.43     3022.52     13.84 o
   4   4   2      334.87      385.98      1.97 o
   5   4   2       39.71       45.61      0.38 o
   6   4   2       38.26       42.55      0.45 o
   7   4   2      177.37      194.56      1.38 o
   8   4   2      116.18      110.29      1.12 o
   9   4   2      246.03      249.19      2.65 o
  10   4   2       51.54       49.51      1.32 o
  11   4   2        5.08        4.58      0.32 o
  12   4   2        5.02        4.65      0.33 o
  13   4   2        0.28        0.56      0.32 o
  14   4   2       37.17       34.03      2.32 o
 -14   5   2        9.17        7.57      2.02 o
 -13   5   2        0.06       -0.09      0.83 o
 -12   5   2       22.19       22.97      0.96 o
 -11   5   2       19.77       20.34      0.92 o
 -10   5   2       27.83       31.23      1.12 o
  -9   5   2       75.91       73.52      1.50 o
  -8   5   2      391.49      367.51      3.46 o
  -7   5   2      294.38      298.78      2.56 o
  -6   5   2       25.51       37.03      0.53 o
  -5   5   2     1483.94     1417.85      7.61 o
  -4   5   2       90.11      121.11      0.87 o
  -3   5   2       50.72       50.52      0.46 o
  -2   5   2      250.23      258.67      1.45 o
  -1   5   2     2547.56     2765.89     15.57 o
   0   5   2      639.89      684.24      3.25 o
   1   5   2     3050.66     3215.83     15.71 o
   2   5   2      862.53      986.30      4.72 o
   3   5   2       49.05       55.79      0.54 o
   4   5   2     1627.74     1756.87      8.62 o
   5   5   2     1451.05     1423.85      6.91 o
   6   5   2      104.50       95.49      0.70 o
   7   5   2      211.06      204.63      1.86 o
   8   5   2      158.38      137.10      1.57 o
   9   5   2      103.85       94.52      1.66 o
  10   5   2       25.29       25.37      0.54 o
  11   5   2      108.80      100.44      1.94 o
  12   5   2       11.90       11.06      0.44 o
  13   5   2        0.14        0.35      0.33 o
  14   5   2       10.08       10.26      1.13 o
 -13   6   2       16.46       16.32      0.98 o
 -12   6   2        8.06        7.65      0.75 o
 -11   6   2       38.85       39.71      1.25 o
 -10   6   2       60.17       65.84      1.54 o
  -9   6   2       85.19       81.73      1.27 o
  -8   6   2      180.36      188.96      2.12 o
  -7   6   2       59.92       45.53      0.87 o
  -6   6   2       13.33       19.09      0.42 o
  -5   6   2      184.65      179.06      1.59 o
  -4   6   2     1585.98     1664.99      8.20 o
  -3   6   2        0.02        0.46      0.23 o
  -2   6   2        9.20        6.78      0.25 o
  -1   6   2      351.64      379.44      2.03 o
   0   6   2     1097.14     1174.02      5.28 o
   1   6   2     2131.30     2197.74     10.23 o
   2   6   2      138.80      135.89      0.95 o
   3   6   2       40.79       77.15      0.67 o
   4   6   2      256.62      244.01      1.49 o
   5   6   2      170.18      184.62      1.26 o
   6   6   2       54.20       56.67      0.72 o
   7   6   2      312.82      290.18      2.25 o
   8   6   2        9.13       10.24      0.40 o
   9   6   2        0.03       -0.25      0.25 o
  10   6   2       48.23       48.63      0.87 o
  11   6   2       34.98       32.68      0.88 o
  12   6   2       29.66       28.14      1.12 o
  13   6   2        1.46        1.38      0.42 o
  14   6   2        5.48        4.35      0.74 o
 -13   7   2        3.64        4.24      0.87 o
 -12   7   2        1.82        1.18      0.77 o
 -11   7   2        3.23        4.49      0.75 o
 -10   7   2        4.03        3.21      0.42 o
  -9   7   2       64.17       61.43      1.35 o
  -8   7   2       84.26       78.85      0.95 o
  -7   7   2        5.66        2.66      0.33 o
  -6   7   2      447.08      442.02      2.87 o
  -5   7   2        0.02       -0.26      0.26 o
  -4   7   2       92.83       95.20      1.23 o
  -3   7   2        3.05        3.65      0.28 o
  -2   7   2     3553.40     3594.90     17.05 o
  -1   7   2      908.47      883.61      4.20 o
   0   7   2      633.05      672.88      3.37 o
   1   7   2       13.79       22.41      0.56 o
   2   7   2      157.70      165.49      1.14 o
   3   7   2       10.66       17.59      0.39 o
   4   7   2      738.47      709.42      3.79 o
   5   7   2      975.87      939.71      5.17 o
   6   7   2        0.20        0.12      0.30 o
   7   7   2        2.49        2.65      0.37 o
   8   7   2      229.51      221.89      1.87 o
   9   7   2       10.46        9.81      0.45 o
  10   7   2      176.72      166.49      3.50 o
  11   7   2       50.81       46.36      1.78 o
  12   7   2       37.25       34.47      1.64 o
  13   7   2        5.44        6.18      0.54 o
  14   7   2        2.42        2.81      0.99 o
 -14   8   2       11.24       12.79      1.32 o
 -13   8   2        0.39       -1.13      1.13 o
 -12   8   2        7.12        5.27      0.63 o
 -11   8   2      151.35      155.35      5.52 o
 -10   8   2       78.61       75.88      1.58 o
  -9   8   2        9.57        7.21      0.53 o
  -8   8   2      143.86      144.82      1.75 o
  -7   8   2        8.32        7.45      0.48 o
  -6   8   2       33.96       26.89      0.64 o
  -5   8   2      356.31      325.12      3.20 o
  -4   8   2      333.10      324.21      2.18 o
  -3   8   2       42.89       39.00      0.76 o
  -2   8   2        0.56        0.01      0.31 o
  -1   8   2        7.00        5.25      0.28 o
   0   8   2      459.69      480.48      2.57 o
   1   8   2      124.51      126.94      1.00 o
   2   8   2      224.90      188.50      1.35 o
   3   8   2      107.82      103.73      1.02 o
   4   8   2       77.26       59.49      0.80 o
   5   8   2      492.52      462.91      2.97 o
   6   8   2      173.92      149.00      1.43 o
   7   8   2      196.57      203.34      1.72 o
   8   8   2       19.14       18.63      0.63 o
   9   8   2        0.21        0.02      0.38 o
  10   8   2        4.95        5.52      0.52 o
  11   8   2       43.05       39.90      1.74 o
  12   8   2       57.01       53.49      2.91 o
  13   8   2       47.71       43.17      3.73 o
  14   8   2        1.03       -0.12      1.03 o
 -13   9   2       17.73       15.51      1.75 o
 -12   9   2      127.22      128.73      6.07 o
 -11   9   2        0.28       -0.49      0.49 o
 -10   9   2      131.13      128.80      3.95 o
  -9   9   2       95.69       93.97      2.24 o
  -8   9   2       83.63       88.56      2.08 o
  -7   9   2       36.50       31.42      1.16 o
  -6   9   2      147.06      154.34      1.58 o
  -5   9   2       36.77       32.21      0.70 o
  -4   9   2       69.96       75.87      0.95 o
  -3   9   2      421.39      390.24      2.48 o
  -2   9   2      510.43      516.99      3.09 o
  -1   9   2       15.64       15.03      0.43 o
   0   9   2      122.42      106.18      0.99 o
   1   9   2       16.46       16.80      0.54 o
   2   9   2      248.50      210.30      1.65 o
   3   9   2       67.12       47.95      0.78 o
   4   9   2      109.44       85.56      1.03 o
   5   9   2        1.22       -0.16      0.37 o
   6   9   2        0.09        0.33      0.37 o
   7   9   2       20.58       22.13      0.62 o
   8   9   2        0.55        0.06      0.43 o
   9   9   2        0.00       -0.42      0.42 o
  10   9   2        3.07        1.50      0.51 o
  11   9   2        7.44        7.18      0.69 o
  12   9   2       43.15       44.20      2.57 o
  13   9   2        6.15        3.86      0.69 o
 -13  10   2        9.29        8.67      1.76 o
 -12  10   2        0.31       -0.74      0.74 o
 -11  10   2       21.03       21.47      0.86 o
 -10  10   2        0.06       -0.09      0.55 o
  -9  10   2       15.92       18.82      0.82 o
  -8  10   2       49.09       44.97      1.00 o
  -7  10   2        0.14        0.36      0.36 o
  -6  10   2       56.87       54.07      0.90 o
  -5  10   2      158.36      151.80      1.44 o
  -4  10   2       10.48       11.60      0.53 o
  -3  10   2      685.31      616.15      5.31 o
  -2  10   2        1.32        4.19      0.46 o
  -1  10   2     1052.41     1023.02      6.65 o
   0  10   2      155.64      168.80      1.46 o
   1  10   2      102.94       99.25      1.12 o
   2  10   2       53.43       51.75      0.95 o
   3  10   2      188.31      188.50      1.84 o
   4  10   2      161.48      143.64      1.47 o
   5  10   2       72.62       81.21      1.10 o
   6  10   2      134.48      121.57      1.53 o
   7  10   2        5.78        4.65      0.48 o
   8  10   2       43.29       40.27      1.10 o
   9  10   2      156.45      159.29      5.74 o
  10  10   2        4.76        4.97      0.69 o
  11  10   2       36.86       36.08      1.95 o
  12  10   2       19.22       17.55      1.69 o
  13  10   2        0.30        1.12      1.48 o
 -12  11   2       16.12       20.63      2.29 o
 -11  11   2        5.07        5.52      0.80 o
 -10  11   2        0.12       -0.65      0.65 o
  -9  11   2      343.69      364.11     12.31 o
  -8  11   2        0.02       -0.42      0.57 o
  -7  11   2       83.77       83.18      1.62 o
  -6  11   2       97.87       96.29      1.29 o
  -5  11   2      207.57      198.14      2.20 o
  -4  11   2       48.25       47.61      1.11 o
  -3  11   2      234.27      233.47      2.66 o
  -2  11   2      460.63      438.60      3.20 o
  -1  11   2       64.09       71.07      1.11 o
   0  11   2        7.39        3.20      0.44 o
   1  11   2      197.69      174.34      2.18 o
   2  11   2       41.95       34.72      0.87 o
   3  11   2       44.60       47.76      0.99 o
   4  11   2       14.83       13.14      0.63 o
   5  11   2       31.68       31.26      0.85 o
   6  11   2       41.84       41.32      1.03 o
   7  11   2       24.30       23.35      0.77 o
   8  11   2       18.86       16.18      0.80 o
   9  11   2        2.82        0.97      0.97 o
  10  11   2       52.78       53.19      1.38 o
  11  11   2       29.59       31.99      1.39 o
  12  11   2        0.69       -1.57      1.57 o
 -11  12   2       99.38      111.44      4.70 o
 -10  12   2       29.49       25.81      1.39 o
  -9  12   2       14.68       14.36      0.95 o
  -8  12   2       34.06       30.13      1.62 o
  -7  12   2       83.07       78.54      2.07 o
  -6  12   2        8.87        8.63      0.87 o
  -5  12   2       14.00       11.76      0.68 o
  -4  12   2       86.96       87.41      1.71 o
  -3  12   2       12.71       13.25      0.67 o
  -2  12   2        1.83        0.33      0.51 o
  -1  12   2       32.05       29.13      0.93 o
   0  12   2       21.12       23.57      0.78 o
   1  12   2      104.23       91.99      1.45 o
   2  12   2       62.45       59.50      1.20 o
   3  12   2       43.50       43.98      1.09 o
   4  12   2       37.48       32.25      1.00 o
   5  12   2      223.04      211.03      2.26 o
   6  12   2        8.51        7.28      0.66 o
   7  12   2      139.04      133.40      1.88 o
   8  12   2        7.47        8.24      0.57 o
   9  12   2       38.65       36.43      1.47 o
  10  12   2        0.13       -0.39      0.73 o
  11  12   2       27.56       33.23      2.83 o
 -11  13   2        7.39        9.28      2.27 o
  -9  13   2       62.53       61.79      3.42 o
  -8  13   2        5.84        5.83      0.82 o
  -7  13   2        0.17        0.01      0.54 o
  -6  13   2        4.81        3.67      0.66 o
  -5  13   2      264.99      262.60      5.99 o
  -4  13   2       47.49       43.72      1.25 o
  -3  13   2       56.91       54.62      1.30 o
  -2  13   2      144.11      146.78      2.04 o
  -1  13   2       23.73       19.56      0.84 o
   0  13   2        5.12        4.23      0.73 o
   1  13   2      396.19      409.40      3.60 o
   2  13   2       35.76       31.46      1.09 o
   3  13   2        6.83        6.63      0.72 o
   4  13   2       27.16       23.95      1.06 o
   5  13   2       80.09       78.20      1.44 o
   6  13   2        0.32       -0.82      0.82 o
   7  13   2        0.19       -0.46      0.59 o
   8  13   2       61.90       62.48      1.88 o
   9  13   2        6.28        5.33      1.04 o
  10  13   2       21.42       29.06      2.93 o
  11  13   2        0.58        0.24      1.82 o
 -10  14   2        0.31        0.53      2.10 o
  -9  14   2        7.58        7.26      1.74 o
  -8  14   2       24.45       22.75      1.23 o
  -7  14   2      131.68      136.28      2.46 o
  -6  14   2       72.21       68.73      1.57 o
  -5  14   2       10.60       10.37      0.84 o
  -4  14   2        3.05        0.78      0.90 o
  -3  14   2       15.05       17.61      0.93 o
  -2  14   2      142.67      145.12      2.11 o
  -1  14   2       44.86       47.95      1.49 o
   0  14   2       32.05       28.29      1.34 o
   1  14   2       35.55       33.10      1.32 o
   2  14   2       31.78       29.51      1.10 o
   3  14   2      115.59      112.75      1.87 o
   4  14   2       78.15       79.34      1.59 o
   5  14   2      111.19      113.66      2.79 o
   6  14   2       72.37       68.21      1.56 o
   7  14   2        0.16       -0.64      0.64 o
   8  14   2        8.52        4.98      0.96 o
   9  14   2        3.14        3.83      1.34 o
  10  14   2       25.38       26.74      2.94 o
  -8  15   2        0.02        6.01      2.44 o
  -7  15   2        8.38        8.93      1.05 o
  -6  15   2        0.45       -0.70      0.70 o
  -5  15   2       15.38       15.34      1.01 o
  -4  15   2       54.74       56.93      1.61 o
  -3  15   2        0.00       -0.52      0.68 o
  -2  15   2       87.89       88.46      1.94 o
  -1  15   2        6.50        4.99      0.88 o
   0  15   2       19.67       19.59      1.11 o
   1  15   2       22.63       20.83      1.69 o
   2  15   2       61.34       69.88      2.11 o
   3  15   2       72.33       68.86      1.57 o
   4  15   2        6.44        7.66      0.94 o
   5  15   2       34.88       35.64      1.84 o
   6  15   2      178.59      178.11      2.78 o
   7  15   2       21.10       20.51      1.26 o
   8  15   2       85.27       90.34      4.77 o
   9  15   2        1.01       -0.33      2.07 o
  -7  16   2        0.40        1.08      1.01 o
  -6  16   2        7.74        8.11      2.08 o
  -5  16   2        1.54       -0.69      0.96 o
  -4  16   2        6.25        4.41      0.89 o
  -3  16   2       51.20       53.78      1.67 o
  -2  16   2        9.03        9.66      1.04 o
  -1  16   2        1.27       -0.36      0.85 o
   0  16   2       22.78       25.89      1.27 o
   1  16   2       15.58       12.90      1.09 o
   2  16   2      126.85      126.49      2.34 o
   3  16   2       20.42       19.48      1.15 o
   4  16   2        0.09       -0.01      0.90 o
   5  16   2       49.38       48.49      1.77 o
   6  16   2       49.74       51.25      2.73 o
   7  16   2        7.03        5.38      1.15 o
  -5  17   2        0.15       -1.36      1.36 o
  -4  17   2       17.96       16.43      2.03 o
  -3  17   2       43.99       43.04      3.57 o
  -2  17   2       41.51       42.60      2.12 o
  -1  17   2       89.65       88.99      3.61 o
   0  17   2        9.27       10.48      1.60 o
   1  17   2        0.46        1.76      1.41 o
   2  17   2        1.86        1.06      1.26 o
   3  17   2        1.03        1.87      1.12 o
   4  17   2      129.05      131.49      3.60 o
   5  17   2        4.15        5.08      1.65 o
   6  17   2       12.31       11.12      1.72 o
  -3  18   2        0.15        0.07      2.18 o
  -2  18   2        0.08        1.10      1.32 o
  -1  18   2       54.88       58.55      2.72 o
   0  18   2        2.22        3.63      1.52 o
   1  18   2        2.53        2.56      1.44 o
   2  18   2        3.47        5.08      1.47 o
   3  18   2        1.92        3.18      1.40 o
 -13   0   3       85.74       88.91      1.76 o
 -11   0   3      263.40      257.98      4.42 o
  -9   0   3      160.91      174.06      1.92 o
  -7   0   3      215.39      207.86      2.05 o
  -5   0   3     4966.39     5240.47     39.73 o
  -3   0   3        0.69        3.18      0.17 o
  -1   0   3     1487.52     1424.44     11.24 o
   1   0   3     1401.36     1584.87     10.26 o
   3   0   3      613.96      663.00      4.21 o
   5   0   3      189.83      167.24      1.37 o
   7   0   3     1338.56     1304.92     12.22 o
   9   0   3      354.39      347.53      2.89 o
  11   0   3      152.08      149.18      1.90 o
  13   0   3        1.37        0.31      0.56 o
 -15   1   3       32.19       25.89      1.44 o
 -14   1   3       44.20       40.73      1.38 o
 -13   1   3       21.67       20.92      0.83 o
 -12   1   3        0.38        0.56      0.38 o
 -11   1   3      210.88      200.32      1.77 o
 -10   1   3      181.67      173.36      1.54 o
  -9   1   3        1.36        1.22      0.34 o
  -8   1   3       11.66       10.73      0.32 o
  -7   1   3      213.81      188.13      1.59 o
  -6   1   3      400.11      460.27      3.22 o
  -5   1   3     2549.83     2658.89     16.19 o
  -4   1   3      114.70       91.75      0.62 o
  -3   1   3       60.27       54.29      0.41 o
  -2   1   3     1970.88     2111.61      9.27 o
  -1   1   3     1799.72     1806.00      7.88 o
   0   1   3       15.09        1.68      0.15 o
   1   1   3     3984.16     4331.09     18.08 o
   3   1   3     2015.90     2084.40      9.49 o
   4   1   3      117.22      121.41      0.61 o
   5   1   3       15.01       14.52      0.30 o
   6   1   3      369.56      405.94      2.93 o
   7   1   3       72.66       66.50      0.50 o
   8   1   3        2.78        3.39      0.21 o
   9   1   3      306.45      309.65      1.99 o
  10   1   3        0.66        0.21      0.22 o
  11   1   3       27.07       26.06      0.56 o
  12   1   3        1.09        1.58      0.35 o
  13   1   3        1.18        0.33      0.43 o
  14   1   3       19.11       18.31      1.00 o
 -14   2   3       13.26       11.63      0.72 o
 -13   2   3       62.77       60.23      1.98 o
 -12   2   3        0.97        1.23      0.38 o
 -11   2   3       10.00        7.85      0.67 o
 -10   2   3        1.73        2.80      0.38 o
  -9   2   3     1864.88     1877.48     14.69 o
  -8   2   3      154.64      173.78      1.85 o
  -7   2   3      256.11      256.88      4.81 o
  -6   2   3      537.00      550.53      4.82 o
  -5   2   3      117.67      118.31      0.92 o
  -4   2   3        0.02        0.91      0.32 o
  -3   2   3     5950.54     6388.09     31.87 o
  -2   2   3       11.37        9.05      0.15 o
  -1   2   3     2995.34     3150.52     15.01 o
   0   2   3      114.25      121.71      0.98 o
   1   2   3      131.49      125.48      1.06 o
   2   2   3     1084.35     1227.53      5.11 o
   3   2   3     1985.63     2157.26      9.57 o
   4   2   3      900.48      909.66      4.29 o
   5   2   3        0.57        1.61      0.12 o
   6   2   3       14.23       15.96      0.24 o
   7   2   3       11.20       11.26      0.33 o
   8   2   3      582.36      578.17      3.44 o
   9   2   3        7.33        8.92      0.29 o
  10   2   3       17.12       18.92      0.42 o
  11   2   3        1.23        0.62      0.26 o
  12   2   3      108.16      101.36      2.01 o
  13   2   3        8.05        6.42      0.50 o
  14   2   3      160.93      163.48      2.25 o
 -14   3   3        1.92        0.69      0.96 o
 -13   3   3       66.15       67.68      3.03 o
 -12   3   3        0.30        0.13      0.70 o
 -11   3   3        4.00        3.93      0.50 o
 -10   3   3      420.84      423.72      4.02 o
  -9   3   3      193.71      207.45      2.61 o
  -8   3   3       50.15       35.18      0.83 o
  -7   3   3      263.86      251.63      2.40 o
  -6   3   3      498.32      489.87      7.01 o
  -5   3   3      266.43      282.86      1.89 o
  -4   3   3      298.49      280.22      1.48 o
  -3   3   3      136.34      128.79      0.70 o
  -2   3   3       22.81       12.91      0.21 o
  -1   3   3       91.73       71.51      0.52 o
   0   3   3     1333.34     1423.83      5.96 o
   1   3   3     5259.62     5785.83     24.42 o
   2   3   3     1537.22     1706.53      7.71 o
   3   3   3      537.87      583.30      2.75 o
   4   3   3      524.34      614.04      3.58 o
   5   3   3      160.01      185.07      1.18 o
   6   3   3      106.41       88.83      0.64 o
   7   3   3        0.89        1.17      0.20 o
   8   3   3       62.95       62.73      0.68 o
   9   3   3       31.68       26.38      0.52 o
  10   3   3      200.15      199.05      2.17 o
  11   3   3        0.52        0.18      0.27 o
  12   3   3       93.92       97.31      2.05 o
  13   3   3        7.09        6.13      0.54 o
  14   3   3        3.37        2.51      0.45 o
 -14   4   3       15.91       18.96      2.69 o
 -13   4   3        0.73        0.27      0.80 o
 -12   4   3       37.59       36.30      1.57 o
 -11   4   3       11.40       11.32      0.73 o
 -10   4   3      296.07      290.08      3.66 o
  -9   4   3       88.75       84.60      1.36 o
  -8   4   3      741.56      726.14     10.55 o
  -7   4   3      190.98      207.41      3.26 o
  -6   4   3      915.28      874.97      6.49 o
  -5   4   3       12.68       22.10      0.32 o
  -4   4   3       75.94      129.48      1.24 o
  -3   4   3      309.77      276.03      1.43 o
  -2   4   3     1020.18     1068.82      4.96 o
  -1   4   3       59.45       69.53      0.54 o
   0   4   3     1263.02     1321.58      5.58 o
   1   4   3       30.44       40.99      0.51 o
   2   4   3     1185.82     1361.15      6.46 o
   3   4   3      311.72      319.37      1.69 o
   4   4   3     1477.25     1538.39      7.12 o
   5   4   3       88.52       94.74      0.69 o
   6   4   3      396.18      408.16      2.10 o
   7   4   3      134.35      124.00      1.07 o
   8   4   3      253.12      231.04      1.64 o
   9   4   3       34.60       30.14      0.50 o
  10   4   3      147.84      150.20      1.85 o
  11   4   3        0.14        0.01      0.27 o
  12   4   3       10.01       11.14      0.82 o
  13   4   3        2.09        2.11      0.31 o
  14   4   3       13.83       13.43      0.93 o
 -14   5   3       17.03       24.61      2.66 o
 -13   5   3       12.94       10.45      1.09 o
 -12   5   3        1.78        1.82      0.59 o
 -11   5   3        0.47       -0.06      0.64 o
 -10   5   3      114.83      105.49      2.19 o
  -9   5   3      176.28      200.31      2.61 o
  -8   5   3      345.84      330.66      3.20 o
  -7   5   3      285.49      267.95      2.78 o
  -6   5   3      410.87      453.03      3.54 o
  -5   5   3       11.19       10.43      0.23 o
  -4   5   3     1505.38     1541.04      7.29 o
  -3   5   3      306.00      308.85      1.63 o
  -2   5   3     2551.43     2727.56     13.03 o
  -1   5   3      210.43      215.33      1.20 o
   0   5   3      431.45      469.60      2.29 o
   1   5   3      219.04      214.97      1.18 o
   2   5   3        9.92        4.94      0.26 o
   3   5   3     1387.39     1576.05      7.17 o
   4   5   3      275.00      353.02      1.92 o
   5   5   3      331.07      415.97      2.95 o
   6   5   3       19.62       15.25      0.37 o
   7   5   3      185.86      190.00      1.45 o
   8   5   3       29.77       26.42      0.51 o
   9   5   3       51.09       45.67      0.97 o
  10   5   3       82.23       79.45      1.85 o
  11   5   3        6.69        6.79      0.43 o
  12   5   3      154.34      154.41      4.37 o
  13   5   3        0.26        0.72      0.31 o
  14   5   3        6.05        5.26      0.76 o
 -13   6   3        2.86        3.75      0.74 o
 -12   6   3       17.13       18.82      0.98 o
 -11   6   3        7.19        6.71      0.76 o
 -10   6   3        2.02        1.10      0.68 o
  -9   6   3      358.70      348.40      3.37 o
  -8   6   3      106.13       87.94      1.00 o
  -7   6   3        1.66        1.32      0.38 o
  -6   6   3      100.80       97.83      0.91 o
  -5   6   3        0.04        0.44      0.19 o
  -4   6   3        0.04        1.15      0.30 o
  -3   6   3      381.91      414.34      2.24 o
  -2   6   3      852.14      914.31      4.45 o
  -1   6   3      120.21      147.26      1.04 o
   0   6   3       79.86       66.02      0.57 o
   1   6   3      639.43      647.20      2.99 o
   2   6   3      250.31      285.35      1.58 o
   3   6   3      160.53      134.85      0.95 o
   4   6   3      429.78      426.16      2.42 o
   5   6   3      169.91      156.57      1.19 o
   6   6   3      907.03      872.63      5.30 o
   7   6   3      177.46      164.38      1.51 o
   8   6   3      105.14       95.36      1.07 o
   9   6   3        2.56        2.31      0.29 o
  10   6   3      195.16      195.18      3.07 o
  11   6   3      266.23      275.72      5.12 o
  12   6   3        3.48        2.85      0.36 o
  13   6   3      103.41      103.13      3.48 o
  14   6   3       26.28       21.04      1.35 o
 -13   7   3        2.27        1.87      0.78 o
 -12   7   3        2.91        1.29      0.78 o
 -11   7   3       12.64       12.61      0.92 o
 -10   7   3        2.69        3.07      0.84 o
  -9   7   3        0.14       -0.33      0.33 o
  -8   7   3       32.82       31.63      0.83 o
  -7   7   3      201.62      212.31      2.64 o
  -6   7   3      154.96      157.45      1.74 o
  -5   7   3      867.81      868.25      4.70 o
  -4   7   3      263.17      271.21      1.81 o
  -3   7   3      126.71      144.40      1.09 o
  -2   7   3      369.70      351.61      2.69 o
  -1   7   3      839.05      822.76      3.94 o
   0   7   3      528.36      548.93      2.66 o
   1   7   3       13.35        8.32      0.36 o
   2   7   3      121.86      103.64      0.88 o
   3   7   3       12.23       17.36      0.61 o
   4   7   3        0.74        0.32      0.27 o
   5   7   3      112.59      107.88      1.02 o
   6   7   3      346.28      359.55      2.53 o
   7   7   3      297.23      250.16      1.88 o
   8   7   3        5.04        6.28      0.53 o
   9   7   3       38.81       36.65      0.70 o
  10   7   3        0.59       -0.16      0.38 o
  11   7   3       17.45       15.28      0.60 o
  12   7   3       15.76       12.56      0.56 o
  13   7   3      173.37      169.01      6.54 o
  14   7   3       34.21       39.76      1.88 o
 -14   8   3        1.68        1.02      1.01 o
 -13   8   3       14.44       16.56      1.62 o
 -12   8   3        0.14       -0.27      0.59 o
 -11   8   3       37.04       34.80      1.82 o
 -10   8   3       88.68       85.42      1.82 o
  -9   8   3      142.27      132.50      2.76 o
  -8   8   3        3.47        3.51      0.44 o
  -7   8   3        9.81       10.30      0.65 o
  -6   8   3       69.26       75.32      0.91 o
  -5   8   3       87.63       70.27      1.07 o
  -4   8   3       63.58       48.63      0.82 o
  -3   8   3      201.76      198.20      1.69 o
  -2   8   3      142.74      134.84      1.08 o
  -1   8   3        5.32        4.24      0.28 o
   0   8   3       14.63       13.46      0.35 o
   1   8   3     1297.78     1314.43      6.23 o
   2   8   3      419.20      467.06      2.66 o
   3   8   3      659.81      639.49      3.65 o
   4   8   3      399.21      361.59      2.35 o
   5   8   3       52.90       50.16      0.77 o
   6   8   3        0.14        0.49      0.38 o
   7   8   3        0.92        0.68      0.39 o
   8   8   3       74.70       66.04      1.00 o
   9   8   3       16.34       15.44      0.58 o
  10   8   3        0.38        0.28      0.42 o
  11   8   3      142.49      142.83      3.97 o
  12   8   3       30.43       29.12      0.78 o
  13   8   3       19.67       19.18      1.90 o
  14   8   3        0.76        0.89      1.06 o
 -13   9   3       10.79        9.36      1.57 o
 -12   9   3       11.30        7.24      0.72 o
 -11   9   3        7.14        6.27      0.60 o
 -10   9   3       68.65       63.33      2.56 o
  -9   9   3       17.77       19.17      1.00 o
  -8   9   3        1.20        1.25      0.45 o
  -7   9   3       98.34       97.72      1.93 o
  -6   9   3       19.57       17.85      0.57 o
  -5   9   3      295.40      284.20      2.80 o
  -4   9   3      192.55      166.97      1.43 o
  -3   9   3      820.87      800.30      6.55 o
  -2   9   3       35.23       33.60      0.74 o
  -1   9   3     1012.47      981.15      5.26 o
   0   9   3        0.01       -0.27      0.27 o
   1   9   3       10.48       16.13      0.49 o
   2   9   3       42.16       43.21      0.78 o
   3   9   3      855.03      827.92      4.72 o
   4   9   3        0.29       -0.31      0.35 o
   5   9   3       54.83       58.21      0.85 o
   6   9   3        0.40       -0.36      0.36 o
   7   9   3        1.44        0.83      0.38 o
   8   9   3      166.28      161.31      1.98 o
   9   9   3      198.01      195.17      3.17 o
  10   9   3        0.00       -0.41      0.49 o
  11   9   3       97.67       94.69      3.08 o
  12   9   3       26.24       23.21      0.82 o
  13   9   3       74.82       83.19      3.24 o
 -13  10   3        7.21        7.32      1.69 o
 -12  10   3        3.55        2.03      0.77 o
 -11  10   3       35.13       32.63      1.63 o
 -10  10   3       23.95       23.32      1.60 o
  -9  10   3        0.60        2.00      0.60 o
  -8  10   3       47.60       47.60      1.12 o
  -7  10   3        1.54        1.17      0.37 o
  -6  10   3      554.34      544.69      4.38 o
  -5  10   3        0.01       -0.38      0.38 o
  -4  10   3      223.45      214.65      1.87 o
  -3  10   3      155.77      159.72      1.61 o
  -2  10   3       26.87       25.45      0.69 o
  -1  10   3      159.38      149.91      1.46 o
   0  10   3      266.70      253.37      1.99 o
   1  10   3      252.56      222.12      1.80 o
   2  10   3      316.79      327.61      2.53 o
   3  10   3       86.81       89.23      1.22 o
   4  10   3       64.69       69.11      1.08 o
   5  10   3        7.27        3.49      0.44 o
   6  10   3       74.99       78.01      1.13 o
   7  10   3       39.79       36.59      0.85 o
   8  10   3       23.50       23.57      0.66 o
   9  10   3        6.96        4.38      0.59 o
  10  10   3        0.47        0.16      0.59 o
  11  10   3       27.53       28.27      1.85 o
  12  10   3        2.94        3.36      0.78 o
  13  10   3        5.13        5.78      1.56 o
 -12  11   3       16.62       19.75      2.34 o
 -11  11   3       11.97       10.84      1.15 o
 -10  11   3        0.76        0.11      0.65 o
  -9  11   3        0.43       -0.58      0.70 o
  -8  11   3       66.90       67.39      2.19 o
  -7  11   3       10.25       12.78      0.69 o
  -6  11   3       75.01       71.91      1.21 o
  -5  11   3        6.93        6.93      0.55 o
  -4  11   3       18.60       20.95      0.73 o
  -3  11   3       45.30       32.76      0.90 o
  -2  11   3      281.26      265.19      2.38 o
  -1  11   3      422.64      389.47      3.07 o
   0  11   3      122.06      112.68      1.39 o
   1  11   3      114.09      106.93      1.50 o
   2  11   3      390.75      368.75      2.83 o
   3  11   3       39.03       32.47      0.88 o
   4  11   3       35.63       44.21      0.96 o
   5  11   3       52.93       54.17      1.03 o
   6  11   3      384.88      382.73      5.44 o
   7  11   3       26.25       24.82      0.81 o
   8  11   3      132.77      136.78      3.24 o
   9  11   3        2.59        1.20      0.56 o
  10  11   3        0.14       -0.64      0.64 o
  11  11   3       28.36       29.21      2.05 o
  12  11   3       59.52       74.16      3.62 o
 -11  12   3        0.30       -1.85      1.85 o
 -10  12   3        5.79        5.04      0.85 o
  -9  12   3       25.30       24.45      1.11 o
  -8  12   3        4.07        2.46      0.67 o
  -7  12   3        0.03       -0.60      0.60 o
  -6  12   3       58.34       57.24      1.20 o
  -5  12   3       22.87       21.65      0.83 o
  -4  12   3        3.12        1.23      0.55 o
  -3  12   3      104.54       95.04      1.45 o
  -2  12   3        6.22        5.88      0.61 o
  -1  12   3      258.55      261.12      2.57 o
   0  12   3      142.32      126.69      1.68 o
   1  12   3        2.13        1.12      0.70 o
   2  12   3       14.90       13.82      0.73 o
   3  12   3      107.74      103.63      1.64 o
   4  12   3       89.68       88.15      1.44 o
   5  12   3       47.38       48.64      1.14 o
   6  12   3       66.26       65.49      1.32 o
   7  12   3        0.06       -0.43      0.53 o
   8  12   3       18.39       16.63      0.87 o
   9  12   3       64.48       67.79      1.50 o
  10  12   3        2.66        2.61      0.78 o
  11  12   3        4.49        4.82      1.94 o
 -11  13   3        5.44        7.76      2.24 o
 -10  13   3       13.46       16.05      2.55 o
  -9  13   3        0.31        0.05      0.94 o
  -8  13   3       44.38       43.50      1.37 o
  -7  13   3       44.21       48.80      1.78 o
  -6  13   3        0.15       -0.57      0.57 o
  -5  13   3      144.75      142.81      2.09 o
  -4  13   3        4.10        4.51      0.64 o
  -3  13   3        6.57        7.76      0.73 o
  -2  13   3      215.36      200.68      2.43 o
  -1  13   3       74.77       78.79      1.40 o
   0  13   3       26.06       21.67      0.96 o
   1  13   3       24.71       26.30      0.95 o
   2  13   3      196.67      193.91      2.39 o
   3  13   3       19.07       15.10      0.94 o
   4  13   3       13.49       14.17      0.92 o
   5  13   3      183.16      183.70      2.18 o
   6  13   3       31.11       31.32      1.12 o
   7  13   3       10.19        9.98      0.77 o
   8  13   3       35.47       33.29      1.23 o
   9  13   3        0.43       -0.37      0.74 o
  10  13   3        8.87        9.67      2.36 o
  11  13   3        7.87       10.57      2.21 o
  -9  14   3       11.81       12.68      1.50 o
  -8  14   3        1.74        1.42      0.86 o
  -7  14   3       33.04       34.13      1.39 o
  -6  14   3      174.26      181.10      5.07 o
  -5  14   3      305.49      318.42      5.94 o
  -4  14   3       19.57       19.56      1.38 o
  -3  14   3       56.05       55.95      1.37 o
  -2  14   3        0.72       -0.07      0.66 o
  -1  14   3       12.42       12.30      0.97 o
   0  14   3      122.59      118.47      1.96 o
   1  14   3       44.96       38.09      1.39 o
   2  14   3        3.12        1.24      0.70 o
   3  14   3        3.63        3.78      0.73 o
   4  14   3       19.85       18.51      1.34 o
   5  14   3        4.25        4.74      0.82 o
   6  14   3       93.73       91.86      2.73 o
   7  14   3       99.89      101.54      3.24 o
   8  14   3       12.35       10.32      0.79 o
   9  14   3       90.80       98.94      5.96 o
  10  14   3        9.28        9.41      2.40 o
  -8  15   3        4.79        7.06      2.35 o
  -7  15   3       56.23       61.17      1.74 o
  -6  15   3        5.85        5.68      0.81 o
  -5  15   3        0.25       -0.72      0.72 o
  -4  15   3        0.14        0.03      0.79 o
  -3  15   3        6.53        7.16      0.82 o
  -2  15   3       42.73       40.70      1.98 o
  -1  15   3       90.64       87.76      2.46 o
   0  15   3        1.36        0.79      0.82 o
   1  15   3        2.13       -0.52      0.82 o
   2  15   3       16.40       13.80      1.08 o
   3  15   3       85.06       82.28      1.68 o
   4  15   3        4.16        2.71      0.90 o
   5  15   3       39.73       39.21      1.40 o
   6  15   3       30.09       31.49      1.27 o
   7  15   3       63.63       64.76      1.97 o
   8  15   3       10.24       13.87      2.66 o
   9  15   3        0.21        0.75      1.97 o
  -7  16   3        0.05       -0.27      0.84 o
  -6  16   3       38.64       44.38      3.82 o
  -5  16   3       49.28       52.59      3.08 o
  -4  16   3       38.66       39.36      1.59 o
  -3  16   3       52.03       57.30      1.70 o
  -2  16   3        0.12        0.38      0.89 o
  -1  16   3       11.99       14.50      1.35 o
   0  16   3        1.71        3.11      0.91 o
   1  16   3       17.05       19.32      2.13 o
   2  16   3       27.76       27.13      1.30 o
   3  16   3       16.66       14.80      1.11 o
   4  16   3        0.20       -1.08      1.13 o
   5  16   3       77.41       76.27      2.08 o
   6  16   3       52.17       53.37      3.41 o
   7  16   3       18.42       19.54      3.04 o
  -5  17   3       24.80       24.62      2.13 o
  -4  17   3        2.72        2.52      1.53 o
  -3  17   3        9.24        8.07      1.26 o
  -2  17   3        0.90       -0.05      1.12 o
  -1  17   3       17.01       19.62      1.85 o
   0  17   3       69.97       72.13      2.87 o
   1  17   3        0.41       -0.39      1.27 o
   2  17   3        0.82       -1.11      1.11 o
   3  17   3        0.43        0.63      1.08 o
   4  17   3        1.59        0.37      1.26 o
   5  17   3       12.06       12.33      1.98 o
  -3  18   3        5.45        4.84      1.38 o
  -2  18   3        1.10        2.03      1.30 o
  -1  18   3       19.44       20.41      2.17 o
   0  18   3        0.24       -1.16      1.39 o
   1  18   3       30.45       32.89      2.18 o
   2  18   3       12.62       13.83      2.06 o
   3  18   3        1.41        0.88      2.26 o
 -14   0   4        9.04        8.41      0.76 o
 -12   0   4       15.53       15.64      0.87 o
 -10   0   4      146.54      136.11      1.68 o
  -8   0   4       58.06       57.66      0.88 o
  -6   0   4       75.43       61.06      0.57 o
  -4   0   4     5252.46     5886.45     40.91 o
  -2   0   4     5290.20     5682.58     40.40 o
   0   0   4        6.03       13.17      0.26 o
   2   0   4       65.26      133.55      0.94 o
   4   0   4      963.75     1172.43      7.98 o
   6   0   4       28.12       13.29      0.36 o
   8   0   4     1121.94     1132.49      8.57 o
  10   0   4       29.75       31.62      0.80 o
  12   0   4      108.72      107.65      2.06 o
  14   0   4        5.14        5.24      0.85 o
 -15   1   4        1.18        0.01      0.75 o
 -14   1   4        5.15        4.79      0.51 o
 -13   1   4       39.69       36.24      1.09 o
 -12   1   4       17.28       15.42      0.68 o
 -11   1   4        0.07        0.32      0.32 o
 -10   1   4      212.76      211.26      2.62 o
  -9   1   4       26.98       25.30      0.59 o
  -8   1   4      105.61       98.22      0.79 o
  -7   1   4      720.02      683.23      4.27 o
  -6   1   4      510.35      507.56      3.15 o
  -5   1   4      442.18      458.67      2.64 o
  -4   1   4     3600.50     3824.47     17.86 o
  -3   1   4        6.52        7.81      0.20 o
  -2   1   4       17.84       18.68      0.18 o
  -1   1   4     3496.93     3674.21     16.23 o
   0   1   4      667.85      747.78      3.15 o
   1   1   4     6455.78     6628.14     29.24 o
   2   1   4     1592.10     1673.20      7.32 o
   3   1   4      796.40      827.89      3.79 o
   4   1   4     1742.88     1754.79      8.20 o
   5   1   4      140.49      145.29      0.89 o
   6   1   4     2625.70     2788.49     13.80 o
   7   1   4        4.93        4.70      0.20 o
   8   1   4        8.30       11.27      0.32 o
   9   1   4       10.55       10.06      0.32 o
  10   1   4      189.37      187.51      1.42 o
  11   1   4       95.56       94.31      1.02 o
  12   1   4        6.38        6.03      0.51 o
  13   1   4       28.29       29.00      0.83 o
  14   1   4        0.11       -0.22      0.50 o
 -14   2   4       83.42       82.28      3.17 o
 -13   2   4       44.05       38.94      1.22 o
 -12   2   4       63.42       63.95      1.77 o
 -11   2   4       88.10       89.29      1.77 o
 -10   2   4       10.63        8.40      0.48 o
  -9   2   4       43.70       46.65      1.10 o
  -8   2   4        7.82       11.40      0.48 o
  -7   2   4       10.79       13.09      0.38 o
  -6   2   4      430.75      484.47      3.66 o
  -5   2   4      487.54      522.29      3.55 o
  -4   2   4      136.20      141.50      0.83 o
  -3   2   4     3364.85     3753.21     20.03 o
  -2   2   4       56.60       60.39      0.50 o
  -1   2   4     1304.01     1337.12      5.65 o
   0   2   4      459.25      480.20      2.21 o
   1   2   4     2517.14     2777.67     11.70 o
   2   2   4     8149.85     9003.28     44.32 o
   3   2   4     4012.65     4374.04     18.70 o
   4   2   4      254.16      239.62      1.30 o
   5   2   4       84.18      130.65      0.79 o
   6   2   4      209.90      195.91      1.17 o
   7   2   4       54.18       64.22      0.57 o
   8   2   4      393.19      387.45      2.43 o
   9   2   4       20.54       18.93      0.44 o
  10   2   4        2.38        2.71      0.25 o
  11   2   4        1.72        2.35      0.31 o
  12   2   4       39.57       39.91      0.79 o
  13   2   4        0.51        0.49      0.38 o
  14   2   4        0.00       -0.54      0.54 o
 -14   3   4       14.36       14.48      1.33 o
 -13   3   4       46.64       46.27      1.99 o
 -12   3   4        4.28        3.00      0.77 o
 -11   3   4       69.12       71.13      1.24 o
 -10   3   4       96.60       92.38      1.36 o
  -9   3   4      156.36      159.01      1.87 o
  -8   3   4        0.18       -0.40      0.40 o
  -7   3   4       30.94       27.14      0.52 o
  -6   3   4        2.19        6.12      0.27 o
  -5   3   4       93.71      101.57      0.77 o
  -4   3   4       23.46       20.09      0.39 o
  -3   3   4     5513.41     5922.78     25.28 o
  -2   3   4     1094.45     1147.09      5.01 o
  -1   3   4       54.16       60.83      0.43 o
   0   3   4       37.13       46.51      0.62 o
   1   3   4      525.30      564.65      2.60 o
   2   3   4      829.42      884.75      4.18 o
   3   3   4     4388.33     4689.07     19.95 o
   4   3   4     1168.28     1401.13      8.55 o
   5   3   4      292.68      298.37      1.63 o
   6   3   4      148.25      142.30      0.91 o
   7   3   4     1668.03     1715.13      9.25 o
   8   3   4       67.91       65.03      0.66 o
   9   3   4      181.24      185.35      1.68 o
  10   3   4        1.14        1.26      0.26 o
  11   3   4       80.87       79.24      0.95 o
  12   3   4        7.51        6.84      0.38 o
  13   3   4       72.44       69.66      1.20 o
  14   3   4        3.11        3.38      0.46 o
 -14   4   4        2.20        2.51      1.12 o
 -13   4   4       30.70       30.92      2.00 o
 -12   4   4        5.35        5.67      0.55 o
 -11   4   4      179.84      195.75      2.47 o
 -10   4   4       19.66       18.02      1.03 o
  -9   4   4        1.27        2.96      0.52 o
  -8   4   4      132.70      147.97      2.46 o
  -7   4   4     1128.92     1077.12     10.70 o
  -6   4   4       12.74       14.42      0.34 o
  -5   4   4      873.97      874.57      4.20 o
  -4   4   4     1215.54     1365.74      8.08 o
  -3   4   4      205.87      225.16      1.44 o
  -2   4   4     1071.98     1277.36      5.75 o
  -1   4   4      859.64      906.69      4.03 o
   0   4   4       12.96        6.64      0.18 o
   1   4   4      369.80      403.24      2.03 o
   2   4   4      414.08      422.74      2.15 o
   3   4   4       74.84      113.88      0.78 o
   4   4   4     4030.92     4282.06     22.23 o
   5   4   4      985.79      906.22      4.32 o
   6   4   4       13.45       16.86      0.49 o
   7   4   4       12.45       10.77      0.32 o
   8   4   4      226.45      230.41      1.66 o
   9   4   4      604.12      589.08      4.46 o
  10   4   4       18.24       16.64      0.45 o
  11   4   4        1.77        2.18      0.31 o
  12   4   4       26.24       26.73      0.99 o
  13   4   4       27.97       28.94      1.05 o
  14   4   4       13.90       14.04      0.95 o
 -14   5   4       46.12       59.98      3.84 o
 -13   5   4      120.75      127.89      2.57 o
 -12   5   4        7.84        7.00      0.68 o
 -11   5   4        3.60        3.57      0.66 o
 -10   5   4        0.08        0.21      0.58 o
  -9   5   4        0.09        0.46      0.58 o
  -8   5   4       42.62       35.59      1.04 o
  -7   5   4       30.03       47.38      0.68 o
  -6   5   4       24.49       31.66      0.65 o
  -5   5   4      164.96      176.97      1.39 o
  -4   5   4     1395.98     1478.44      7.75 o
  -3   5   4      379.63      408.99      2.16 o
  -2   5   4       84.50       97.66      0.79 o
  -1   5   4        9.35        6.38      0.26 o
   0   5   4     3282.89     3617.48     16.40 o
   1   5   4      172.11      136.48      0.87 o
   2   5   4       44.06       54.20      0.77 o
   3   5   4      358.42      424.31      2.72 o
   4   5   4      929.24     1043.26      5.08 o
   5   5   4      782.12      745.19      3.72 o
   6   5   4        3.97        5.95      0.56 o
   7   5   4      322.89      323.57      2.14 o
   8   5   4       12.22       12.51      0.42 o
   9   5   4      271.67      256.51      2.93 o
  10   5   4      183.02      182.80      2.24 o
  11   5   4       40.48       41.44      0.85 o
  12   5   4        4.79        4.18      0.37 o
  13   5   4        0.01        0.03      0.33 o
  14   5   4       41.60       40.57      1.56 o
 -13   6   4       13.38       15.93      0.93 o
 -12   6   4       32.61       33.69      1.19 o
 -11   6   4       66.75       68.84      1.56 o
 -10   6   4      120.22      124.48      2.09 o
  -9   6   4        2.43        0.90      0.41 o
  -8   6   4      488.81      492.12      4.79 o
  -7   6   4      219.09      219.51      2.11 o
  -6   6   4      229.64      223.00      1.75 o
  -5   6   4      215.95      200.00      1.34 o
  -4   6   4      545.99      577.39      3.62 o
  -3   6   4       53.16       54.20      0.61 o
  -2   6   4       78.77       84.51      0.70 o
  -1   6   4     1620.17     1589.85      7.18 o
   0   6   4      421.94      409.70      2.42 o
   1   6   4       19.41       21.51      0.35 o
   2   6   4     1592.86     1618.49      7.40 o
   3   6   4      240.46      251.32      1.55 o
   4   6   4       24.96       21.88      0.47 o
   5   6   4     2595.18     2643.53     13.59 o
   6   6   4      755.54      703.04      4.16 o
   7   6   4      247.92      225.50      1.70 o
   8   6   4      465.45      446.15      3.69 o
   9   6   4       66.21       59.96      1.32 o
  10   6   4        5.37        4.13      0.46 o
  11   6   4       85.13       86.00      1.72 o
  12   6   4        4.14        4.22      0.44 o
  13   6   4       35.87       37.85      1.44 o
  14   6   4        0.00        0.05      0.44 o
 -13   7   4       19.02       18.14      1.20 o
 -12   7   4       24.54       26.62      1.32 o
 -11   7   4       49.84       47.65      1.23 o
 -10   7   4      355.53      364.12      8.67 o
  -9   7   4        5.60        5.59      0.41 o
  -8   7   4        2.72        4.35      0.36 o
  -7   7   4        2.03        0.79      0.30 o
  -6   7   4       18.37       11.07      0.35 o
  -5   7   4     1079.41     1063.60      7.25 o
  -4   7   4      791.94      802.03      5.23 o
  -3   7   4      123.39      117.09      1.03 o
  -2   7   4      164.62      171.26      1.29 o
  -1   7   4      198.83      211.98      1.29 o
   0   7   4      249.07      238.91      1.41 o
   1   7   4      746.69      769.19      3.78 o
   2   7   4        0.83        1.44      0.23 o
   3   7   4      230.24      242.77      2.66 o
   4   7   4     1226.81     1219.55      6.62 o
   5   7   4       94.84       84.79      0.92 o
   6   7   4       52.96       61.21      0.83 o
   7   7   4      237.79      222.83      2.15 o
   8   7   4        0.16        0.49      0.36 o
   9   7   4       20.05       20.77      0.62 o
  10   7   4       30.22       31.44      0.78 o
  11   7   4        8.96        6.30      0.48 o
  12   7   4       23.46       23.71      0.89 o
  13   7   4        4.13        3.63      0.46 o
  14   7   4       33.21       40.03      1.94 o
 -13   8   4        0.55       -0.26      1.16 o
 -12   8   4       92.08       89.18      5.34 o
 -11   8   4        1.89        1.41      0.61 o
 -10   8   4        1.26        1.65      0.46 o
  -9   8   4        5.09        4.06      0.47 o
  -8   8   4      346.64      343.29      4.73 o
  -7   8   4       97.56       96.47      1.25 o
  -6   8   4       45.48       42.62      0.68 o
  -5   8   4      125.64      129.58      1.47 o
  -4   8   4       67.03       58.27      0.78 o
  -3   8   4       74.93       76.31      0.83 o
  -2   8   4      789.85      768.38      4.17 o
  -1   8   4       17.48       15.83      0.43 o
   0   8   4        9.25        9.95      0.32 o
   1   8   4       56.27       49.03      0.63 o
   2   8   4     1013.68     1082.33      5.75 o
   3   8   4        2.40        0.78      0.33 o
   4   8   4      275.65      269.05      1.98 o
   5   8   4       88.85       90.42      1.05 o
   6   8   4      168.41      189.69      1.63 o
   7   8   4        0.35        1.84      0.42 o
   8   8   4      104.60       92.12      1.19 o
   9   8   4        0.46        0.79      0.42 o
  10   8   4       34.32       32.67      1.16 o
  11   8   4        1.51        0.65      0.47 o
  12   8   4       33.77       34.99      1.04 o
  13   8   4        2.38        1.84      0.71 o
 -13   9   4        0.42        0.15      1.36 o
 -12   9   4      160.95      153.32      6.80 o
 -11   9   4       35.02       34.66      0.94 o
 -10   9   4        1.08        0.36      0.50 o
  -9   9   4        0.10        0.78      0.49 o
  -8   9   4        0.17        0.18      0.42 o
  -7   9   4        1.16       -0.41      0.41 o
  -6   9   4      343.51      340.41      3.03 o
  -5   9   4        0.34       -0.32      0.32 o
  -4   9   4        0.02       -0.34      0.34 o
  -3   9   4      983.42      946.90      7.64 o
  -2   9   4      382.25      406.94      2.65 o
  -1   9   4      315.67      321.50      2.01 o
   0   9   4     1531.70     1523.78      9.23 o
   1   9   4       20.69       14.88      0.55 o
   2   9   4     1221.91     1146.54      6.52 o
   3   9   4      101.21      100.39      1.13 o
   4   9   4      382.45      358.36      2.51 o
   5   9   4      101.92       96.36      1.14 o
   6   9   4       50.18       49.38      0.84 o
   7   9   4        5.10        5.02      0.43 o
   8   9   4       75.46       74.02      0.97 o
   9   9   4      189.40      177.84      2.93 o
  10   9   4       49.10       47.21      1.82 o
  11   9   4        4.23        3.63      0.60 o
  12   9   4       30.78       31.96      1.83 o
  13   9   4       12.10       12.91      1.71 o
 -13  10   4       47.85       56.34      2.99 o
 -12  10   4       53.89       51.80      5.46 o
 -11  10   4        0.24       -0.26      0.53 o
 -10  10   4        0.61       -0.23      0.52 o
  -9  10   4      347.05      357.42      6.72 o
  -8  10   4        0.26       -0.33      0.47 o
  -7  10   4        5.18        5.97      0.46 o
  -6  10   4      399.55      399.51      6.85 o
  -5  10   4      140.62      124.29      1.82 o
  -4  10   4      134.47      130.86      1.38 o
  -3  10   4       74.76       71.26      1.06 o
  -2  10   4      748.00      738.20      6.48 o
  -1  10   4      176.97      158.38      1.51 o
   0  10   4       39.13       39.17      0.77 o
   1  10   4       27.84       31.36      0.75 o
   2  10   4      174.18      147.03      1.52 o
   3  10   4        0.83        1.82      0.54 o
   4  10   4       36.66       36.05      0.85 o
   5  10   4       66.87       76.73      1.13 o
   6  10   4       79.67       88.00      1.75 o
   7  10   4        3.26        4.79      0.51 o
   8  10   4       18.80       18.14      0.64 o
   9  10   4      191.35      191.33      4.10 o
  10  10   4       13.68       13.77      0.84 o
  11  10   4       10.22       10.52      0.93 o
  12  10   4       14.91       14.75      1.10 o
  13  10   4        0.42        0.52      1.37 o
 -12  11   4        2.34        2.86      1.82 o
 -11  11   4        0.23       -0.65      0.65 o
 -10  11   4       10.91       10.86      0.80 o
  -9  11   4       12.48       12.74      1.04 o
  -8  11   4        0.96        0.38      0.59 o
  -7  11   4       27.67       27.09      0.76 o
  -6  11   4       34.50       37.06      0.86 o
  -5  11   4      232.87      231.95      2.94 o
  -4  11   4        3.84        3.63      0.50 o
  -3  11   4      837.75      818.05      9.03 o
  -2  11   4       59.92       57.99      1.08 o
  -1  11   4      164.97      144.72      1.65 o
   0  11   4        2.23        3.45      0.49 o
   1  11   4      140.22      132.95      2.04 o
   2  11   4        0.52       -0.43      0.43 o
   3  11   4       14.98       16.52      0.66 o
   4  11   4       11.22        7.81      0.56 o
   5  11   4       11.15        9.28      0.71 o
   6  11   4       31.52       31.37      0.88 o
   7  11   4      146.63      145.82      2.93 o
   8  11   4       42.94       43.43      0.94 o
   9  11   4        0.10       -0.52      0.52 o
  10  11   4      114.09      114.68      3.98 o
  11  11   4       18.98       20.38      1.07 o
  12  11   4        3.89        3.99      1.82 o
 -10  12   4        3.14        1.92      0.78 o
  -9  12   4       31.92       33.45      1.55 o
  -8  12   4       10.62       11.91      0.78 o
  -7  12   4       49.73       50.34      1.68 o
  -6  12   4        6.13        4.64      0.65 o
  -5  12   4      437.08      432.84      3.73 o
  -4  12   4       56.73       55.83      1.16 o
  -3  12   4        1.81        2.25      0.52 o
  -2  12   4        1.13        1.07      0.53 o
  -1  12   4      563.49      537.80      4.45 o
   0  12   4       23.37       23.26      0.83 o
   1  12   4       15.93       18.16      0.78 o
   2  12   4       88.53       82.25      1.40 o
   3  12   4       93.22       83.44      1.50 o
   4  12   4       57.66       59.89      1.23 o
   5  12   4      208.97      207.19      3.21 o
   6  12   4       11.25        9.13      0.68 o
   7  12   4       15.42       16.23      0.76 o
   8  12   4        8.46        7.93      0.78 o
   9  12   4       16.27       15.37      0.82 o
  10  12   4       34.67       37.78      3.96 o
  11  12   4       38.34       37.74      3.17 o
 -10  13   4        7.86        9.33      1.54 o
  -9  13   4        1.88        2.20      0.95 o
  -8  13   4        0.89       -0.19      0.71 o
  -7  13   4      232.45      236.53      5.39 o
  -6  13   4       18.91       19.82      0.88 o
  -5  13   4        0.28       -0.55      0.55 o
  -4  13   4        0.48        0.59      0.62 o
  -3  13   4       20.67       21.96      0.90 o
  -2  13   4       14.70       10.95      0.80 o
  -1  13   4       13.34       14.46      0.78 o
   0  13   4        4.28        4.68      0.73 o
   1  13   4      232.54      224.51      2.45 o
   2  13   4        2.62        2.63      0.67 o
   3  13   4        0.32        0.21      0.60 o
   4  13   4        4.08        4.33      0.78 o
   5  13   4       38.69       37.46      1.19 o
   6  13   4        0.11       -0.49      0.57 o
   7  13   4       79.43       79.72      1.49 o
   8  13   4       45.72       48.48      1.52 o
   9  13   4        6.36        7.52      0.94 o
  10  13   4        1.32        3.60      1.89 o
  -9  14   4       35.43       37.98      3.45 o
  -8  14   4       25.31       23.82      1.53 o
  -7  14   4        3.08        1.59      0.94 o
  -6  14   4       10.28        8.69      0.84 o
  -5  14   4       32.61       32.09      1.82 o
  -4  14   4      255.81      249.62      7.22 o
  -3  14   4        0.99        0.56      0.66 o
  -2  14   4       15.48       14.73      0.88 o
  -1  14   4       38.58       39.59      1.39 o
   0  14   4        1.83       -0.69      0.69 o
   1  14   4       15.25       13.26      1.28 o
   2  14   4      111.27      112.22      1.86 o
   3  14   4        4.40        4.04      0.75 o
   4  14   4        6.72        6.50      0.86 o
   5  14   4       16.22       15.71      1.00 o
   6  14   4       41.82       41.23      1.32 o
   7  14   4        0.01       -0.13      0.66 o
   8  14   4      231.53      239.90      6.16 o
   9  14   4       20.71       20.08      1.78 o
  10  14   4        9.33       11.77      2.32 o
  -8  15   4        2.10        3.49      2.34 o
  -7  15   4       10.02       10.71      1.65 o
  -6  15   4       81.59       85.24      2.72 o
  -5  15   4        1.68        0.18      0.81 o
  -4  15   4       39.02       38.21      1.39 o
  -3  15   4       96.88      106.06      3.11 o
  -2  15   4        0.07       -0.82      0.82 o
  -1  15   4       15.44       14.07      1.04 o
   0  15   4       53.57       53.11      1.64 o
   1  15   4        0.15       -0.80      0.80 o
   2  15   4       47.50       43.96      1.53 o
   3  15   4       74.65       74.78      1.64 o
   4  15   4        2.58        1.50      0.92 o
   5  15   4       11.57       12.43      0.97 o
   6  15   4       48.24       47.47      1.45 o
   7  15   4       13.78       14.31      1.41 o
   8  15   4       50.21       57.18      4.81 o
  -7  16   4        0.18        0.77      1.50 o
  -6  16   4        0.84        0.73      1.01 o
  -5  16   4       12.20       10.41      1.17 o
  -4  16   4      141.93      152.60      4.74 o
  -3  16   4        0.09       -0.83      0.83 o
  -2  16   4      148.62      153.37      3.26 o
  -1  16   4        1.00        1.12      0.89 o
   0  16   4        0.19        0.00      0.85 o
   1  16   4       56.58       63.06      1.80 o
   2  16   4        4.41        2.43      0.94 o
   3  16   4        1.15        1.00      1.02 o
   4  16   4       13.60       14.83      1.46 o
   5  16   4        6.91        4.67      1.23 o
   6  16   4       58.84       64.20      2.50 o
   7  16   4       13.59       17.76      1.49 o
  -5  17   4       15.85       14.80      1.77 o
  -4  17   4        6.05        3.01      1.50 o
  -3  17   4       13.87       14.29      2.24 o
  -2  17   4       27.66       32.00      1.77 o
  -1  17   4        8.85        6.67      1.60 o
   0  17   4        1.87        1.17      2.28 o
   1  17   4        1.18        1.88      1.37 o
   2  17   4        9.84       10.28      1.34 o
   3  17   4        0.10       -0.91      1.04 o
   4  17   4       27.49       31.48      2.53 o
   5  17   4        0.05        0.46      1.63 o
  -2  18   4        3.87        4.45      1.42 o
  -1  18   4        4.31        5.84      1.55 o
   0  18   4       15.65       19.25      1.93 o
   1  18   4        9.52        7.11      1.59 o
   2  18   4       19.18       23.06      1.91 o
 -13   0   5        1.53        1.09      0.59 o
 -11   0   5       12.06       12.59      0.78 o
  -9   0   5      212.82      206.29      2.24 o
  -7   0   5     1640.54     1591.26     12.35 o
  -5   0   5        2.48       10.55      0.30 o
  -3   0   5     3253.92     3504.06     24.27 o
  -1   0   5     4126.72     4282.82     26.89 o
   1   0   5       64.54       64.19      0.58 o
   3   0   5      560.20      552.86      3.76 o
   5   0   5       14.03       17.80      0.39 o
   7   0   5       56.30       54.02      0.74 o
   9   0   5      109.79      117.68      1.28 o
  11   0   5       18.76       17.18      0.71 o
  13   0   5        1.65        0.99      0.70 o
 -14   1   5        0.39       -0.19      0.44 o
 -13   1   5       43.64       42.71      0.94 o
 -12   1   5        0.17       -0.38      0.38 o
 -11   1   5        5.45        4.48      0.37 o
 -10   1   5        2.36        2.19      0.26 o
  -9   1   5      359.32      352.07      2.47 o
  -8   1   5      205.00      198.03      1.76 o
  -7   1   5        5.92        4.20      0.19 o
  -6   1   5       39.66       34.54      0.32 o
  -5   1   5      792.83      772.05      4.16 o
  -4   1   5      158.10      187.42      1.23 o
  -3   1   5      375.12      411.75      2.04 o
  -2   1   5      159.51      203.92      1.08 o
  -1   1   5      401.85      406.23      1.85 o
   0   1   5       49.49       49.43      0.47 o
   1   1   5      843.62      938.28      3.94 o
   2   1   5       41.41       35.90      0.38 o
   3   1   5      269.09      346.57      2.46 o
   4   1   5      624.24      673.07      3.14 o
   5   1   5      490.94      486.69      2.50 o
   6   1   5        2.43        3.82      0.17 o
   7   1   5       22.64       24.06      0.36 o
   8   1   5      678.19      693.20      3.85 o
   9   1   5      331.46      335.62      2.04 o
  10   1   5        5.21        5.26      0.29 o
  11   1   5       76.50       70.47      0.78 o
  12   1   5      150.59      146.19      2.11 o
  13   1   5       16.32       17.75      0.95 o
  14   1   5       48.96       51.01      1.21 o
 -14   2   5        0.90        1.08      0.41 o
 -13   2   5        4.65        3.78      0.44 o
 -12   2   5        7.54        6.51      0.41 o
 -11   2   5       11.80       10.50      0.46 o
 -10   2   5      319.62      320.51      3.14 o
  -9   2   5      156.38      149.05      1.47 o
  -8   2   5      132.21      119.69      1.10 o
  -7   2   5      148.94      152.12      1.18 o
  -6   2   5       84.41       70.22      0.67 o
  -5   2   5       47.12       47.78      0.41 o
  -4   2   5       17.73        6.43      0.27 o
  -3   2   5     5482.18     5754.87     28.05 o
  -2   2   5     3937.56     4285.02     19.22 o
  -1   2   5     1993.07     2230.62      9.66 o
   0   2   5     3590.69     3784.31     16.30 o
   1   2   5      836.09      984.89      4.02 o
   2   2   5     1701.90     1859.42      7.85 o
   3   2   5     1521.02     1612.99      8.49 o
   4   2   5       68.64       96.77      0.64 o
   5   2   5      127.84      144.34      0.88 o
   6   2   5       38.46       51.82      0.46 o
   7   2   5       92.82       89.89      0.73 o
   8   2   5       64.42       57.51      0.58 o
   9   2   5       12.04       10.50      0.34 o
  10   2   5      138.45      139.45      1.18 o
  11   2   5      218.65      214.22      1.86 o
  12   2   5        9.30        9.32      0.42 o
  13   2   5       38.97       40.73      1.01 o
  14   2   5        1.34        2.14      0.56 o
 -14   3   5        6.64        7.91      1.16 o
 -13   3   5       15.61       13.52      1.30 o
 -12   3   5       74.70       79.41      1.79 o
 -11   3   5        6.74        6.29      0.56 o
 -10   3   5        0.00        0.11      0.53 o
  -9   3   5      169.88      163.43      1.95 o
  -8   3   5      915.53      928.17      9.77 o
  -7   3   5      978.40      945.97      7.23 o
  -6   3   5       36.20       24.14      0.38 o
  -5   3   5       84.48       79.28      0.51 o
  -4   3   5      443.55      430.44      2.25 o
  -3   3   5      721.58      811.74      5.05 o
  -2   3   5     2731.93     2701.45     12.30 o
  -1   3   5      374.18      417.76      2.06 o
   0   3   5      884.05      947.75      4.09 o
   1   3   5     1234.94     1336.95      6.07 o
   2   3   5     2858.45     2986.70     12.88 o
   3   3   5      499.30      501.21      2.44 o
   4   3   5     6234.37     6803.88     31.78 o
   5   3   5       50.06       63.62      0.55 o
   6   3   5       91.39       94.64      0.72 o
   7   3   5      371.88      376.30      2.24 o
   8   3   5        0.27        0.67      0.20 o
   9   3   5       87.39       83.36      0.83 o
  10   3   5        0.45        0.91      0.27 o
  11   3   5        2.37        2.55      0.33 o
  12   3   5       63.38       65.26      1.24 o
  13   3   5       10.28       10.98      0.54 o
  14   3   5       84.93       87.90      2.07 o
 -14   4   5        5.61        6.24      1.28 o
 -13   4   5       10.02       10.04      1.17 o
 -12   4   5       22.65       22.65      0.83 o
 -11   4   5        8.27        8.69      0.69 o
 -10   4   5      263.44      265.30      3.08 o
  -9   4   5       25.32       30.06      0.91 o
  -8   4   5      173.20      159.02      1.58 o
  -7   4   5       88.38       76.70      0.76 o
  -6   4   5      763.03      828.96      6.14 o
  -5   4   5        0.54        4.75      0.23 o
  -4   4   5      111.32      105.69      0.78 o
  -3   4   5       99.20       87.07      0.60 o
  -2   4   5     1880.17     1992.76      9.19 o
  -1   4   5     1169.88     1234.12      5.54 o
   0   4   5      259.41      244.24      1.30 o
   1   4   5        3.23        4.32      0.28 o
   2   4   5      885.38      909.39      4.41 o
   3   4   5      269.17      316.80      1.64 o
   4   4   5     1722.91     1880.96      9.17 o
   5   4   5      416.68      489.13      2.52 o
   6   4   5       20.86       22.82      0.40 o
   7   4   5        2.01        1.01      0.22 o
   8   4   5      627.34      629.57      4.00 o
   9   4   5       12.56       13.27      0.45 o
  10   4   5      765.07      748.49      5.00 o
  11   4   5        0.78        1.23      0.32 o
  12   4   5        4.35        5.32      0.39 o
  13   4   5       13.68       15.15      0.88 o
  14   4   5       37.22       38.09      1.18 o
 -14   5   5       16.41       21.98      2.68 o
 -13   5   5        4.59        4.16      0.93 o
 -12   5   5        0.08       -0.56      0.56 o
 -11   5   5       35.20       37.26      1.18 o
 -10   5   5        5.35        5.53      0.70 o
  -9   5   5       35.26       37.10      0.77 o
  -8   5   5       73.85       68.12      0.81 o
  -7   5   5      174.57      176.68      1.35 o
  -6   5   5       21.02       16.66      0.35 o
  -5   5   5      130.59      136.70      0.92 o
  -4   5   5       39.82       46.23      0.47 o
  -3   5   5       90.72       88.20      0.68 o
  -2   5   5     1870.11     2039.30      9.28 o
  -1   5   5        7.75        5.08      0.20 o
   0   5   5       32.20       40.09      0.44 o
   1   5   5     1266.02     1378.48      6.47 o
   2   5   5     2525.05     2748.67     12.31 o
   3   5   5      355.64      429.20      2.25 o
   4   5   5      641.52      640.35      3.26 o
   5   5   5      129.97      169.22      1.32 o
   6   5   5      759.40      742.76      4.32 o
   7   5   5       52.04       49.27      0.65 o
   8   5   5       36.02       32.88      0.60 o
   9   5   5       42.28       32.92      0.81 o
  10   5   5        0.51       -0.11      0.31 o
  11   5   5       27.35       27.34      0.64 o
  12   5   5       22.30       23.10      0.65 o
  13   5   5       12.57       12.07      0.51 o
  14   5   5        2.60        3.67      0.89 o
 -13   6   5       25.69       25.87      1.07 o
 -12   6   5        5.46        4.58      0.75 o
 -11   6   5       19.72       19.90      0.96 o
 -10   6   5       55.49       50.47      1.31 o
  -9   6   5      190.28      198.52      2.01 o
  -8   6   5        4.17        2.31      0.29 o
  -7   6   5      188.67      194.45      1.58 o
  -6   6   5      832.83      827.14      4.62 o
  -5   6   5      336.56      361.91      2.16 o
  -4   6   5     1138.18     1157.55      6.83 o
  -3   6   5      689.23      615.68      4.07 o
  -2   6   5        0.03        2.87      0.23 o
  -1   6   5        0.30        0.72      0.20 o
   0   6   5      291.33      287.86      1.52 o
   1   6   5      115.19      135.84      0.92 o
   2   6   5      111.21      122.02      0.91 o
   3   6   5     1990.99     2048.93      9.56 o
   4   6   5       57.97       76.19      0.85 o
   5   6   5       41.60       43.63      0.92 o
   6   6   5      409.94      453.00      2.86 o
   7   6   5       39.00       39.05      0.64 o
   8   6   5        5.50        5.72      0.35 o
   9   6   5       23.10       24.07      0.63 o
  10   6   5      103.30       95.14      1.26 o
  11   6   5       87.48       85.31      1.77 o
  12   6   5        7.31        6.19      0.45 o
  13   6   5       19.37       18.67      0.97 o
  14   6   5       29.75       34.71      2.77 o
 -13   7   5        0.60       -0.74      0.79 o
 -12   7   5        4.32        3.65      0.87 o
 -11   7   5      100.97       96.47      2.54 o
 -10   7   5       86.57       81.67      1.47 o
  -9   7   5      165.90      158.79      2.31 o
  -8   7   5      322.84      293.85      4.23 o
  -7   7   5      142.31      151.87      1.41 o
  -6   7   5        3.73        2.25      0.25 o
  -5   7   5      409.23      375.08      3.07 o
  -4   7   5     1023.21     1015.80      5.67 o
  -3   7   5      361.60      371.00      2.29 o
  -2   7   5      205.42      226.82      1.43 o
  -1   7   5      555.36      547.81      2.76 o
   0   7   5       35.06       43.24      0.58 o
   1   7   5     1073.80     1053.27      5.08 o
   2   7   5      624.19      635.07      3.34 o
   3   7   5        3.52        1.32      0.24 o
   4   7   5        8.00        3.74      0.33 o
   5   7   5      905.14      858.51      5.23 o
   6   7   5      216.60      204.85      2.06 o
   7   7   5      853.90      839.23      5.81 o
   8   7   5      132.68      118.25      1.53 o
   9   7   5       49.80       51.01      0.86 o
  10   7   5        9.99        8.63      0.50 o
  11   7   5       68.24       70.60      1.67 o
  12   7   5       13.60       12.48      0.61 o
  13   7   5       61.31       57.74      3.27 o
  14   7   5       21.73       21.28      1.62 o
 -13   8   5       12.44       15.39      1.63 o
 -12   8   5        6.43        4.89      0.48 o
 -11   8   5       34.63       34.65      1.11 o
 -10   8   5        0.07        0.46      0.43 o
  -9   8   5      115.26      113.96      1.47 o
  -8   8   5       53.00       50.68      0.90 o
  -7   8   5      353.88      330.25      3.91 o
  -6   8   5       32.24       31.71      0.61 o
  -5   8   5       26.42       26.79      0.57 o
  -4   8   5      629.24      612.72      3.77 o
  -3   8   5       15.40       16.53      0.47 o
  -2   8   5      197.22      200.97      1.48 o
  -1   8   5       32.38       29.18      0.55 o
   0   8   5       47.27       52.54      0.70 o
   1   8   5        8.08        7.57      0.33 o
   2   8   5       15.09       16.09      0.46 o
   3   8   5      197.11      189.01      1.49 o
   4   8   5       21.18       21.45      0.67 o
   5   8   5       39.31       36.53      0.69 o
   6   8   5       11.54       12.53      0.48 o
   7   8   5       41.64       47.90      0.81 o
   8   8   5       92.15       93.15      1.13 o
   9   8   5        1.71        1.76      0.39 o
  10   8   5       59.72       59.27      1.09 o
  11   8   5       33.99       33.94      1.57 o
  12   8   5       10.32       10.98      0.64 o
  13   8   5       79.52       83.41      6.20 o
 -13   9   5        2.86        2.84      1.38 o
 -12   9   5        0.97       -0.51      0.51 o
 -11   9   5      137.66      134.29      3.24 o
 -10   9   5        5.58        5.87      0.55 o
  -9   9   5       49.28       47.18      1.47 o
  -8   9   5       22.80       22.88      0.73 o
  -7   9   5       68.42       62.76      1.07 o
  -6   9   5        0.32       -0.34      0.34 o
  -5   9   5      326.39      310.99      3.82 o
  -4   9   5      821.14      794.28      6.59 o
  -3   9   5      715.12      666.76      6.82 o
  -2   9   5      183.81      191.58      1.55 o
  -1   9   5      484.61      490.85      3.07 o
   0   9   5        1.08        2.38      0.59 o
   1   9   5     1784.82     1683.76      8.69 o
   2   9   5       14.74       15.31      0.60 o
   3   9   5        0.97        1.04      0.39 o
   4   9   5        0.14        1.59      0.38 o
   5   9   5        9.65       10.58      0.58 o
   6   9   5      129.22      115.19      1.33 o
   7   9   5        9.52        9.14      0.51 o
   8   9   5       18.52       16.44      0.61 o
   9   9   5       67.53       68.31      1.84 o
  10   9   5        1.06        0.61      0.55 o
  11   9   5        6.63        6.57      0.67 o
  12   9   5        0.19        0.09      0.67 o
  13   9   5        1.65        3.78      1.47 o
 -12  10   5        9.61        6.46      0.87 o
 -11  10   5       13.40       12.55      0.70 o
 -10  10   5        2.17        2.81      0.57 o
  -9  10   5        4.47        5.45      0.77 o
  -8  10   5       33.36       34.53      0.91 o
  -7  10   5       22.12       21.03      0.62 o
  -6  10   5       64.62       61.54      1.25 o
  -5  10   5       47.37       46.88      0.89 o
  -4  10   5       61.01       67.19      1.63 o
  -3  10   5        2.42        1.14      0.44 o
  -2  10   5       66.10       68.80      1.03 o
  -1  10   5      123.01      115.71      1.31 o
   0  10   5       15.44       12.20      0.56 o
   1  10   5        7.81        6.29      0.45 o
   2  10   5       50.97       43.53      0.93 o
   3  10   5      106.54      104.28      1.41 o
   4  10   5        9.88       11.44      0.59 o
   5  10   5       26.47       26.50      0.73 o
   6  10   5       64.94       62.03      1.04 o
   7  10   5        6.92        7.64      0.55 o
   8  10   5       66.79       66.13      1.21 o
   9  10   5       27.28       25.81      0.87 o
  10  10   5        3.51        3.27      0.65 o
  11  10   5       62.33       65.38      1.99 o
  12  10   5        0.68        0.38      1.53 o
 -12  11   5       41.77       48.65      3.25 o
 -11  11   5        5.06        4.67      1.40 o
 -10  11   5       14.62       13.38      0.86 o
  -9  11   5        0.48        0.10      0.66 o
  -8  11   5       57.78       58.34      1.32 o
  -7  11   5       30.24       31.23      0.79 o
  -6  11   5       37.61       34.34      0.89 o
  -5  11   5      136.81      130.15      2.84 o
  -4  11   5      117.74      106.77      1.90 o
  -3  11   5       55.80       55.12      1.06 o
  -2  11   5       11.72       10.87      0.60 o
  -1  11   5      524.73      524.22      5.06 o
   0  11   5        0.01        1.22      0.55 o
   1  11   5       53.24       51.43      1.28 o
   2  11   5      125.75      125.24      1.64 o
   3  11   5       37.37       33.55      0.96 o
   4  11   5       19.34       17.83      0.68 o
   5  11   5       14.51       16.65      0.72 o
   6  11   5       28.94       29.65      0.97 o
   7  11   5        6.91        5.22      0.57 o
   8  11   5       14.68       14.49      0.68 o
   9  11   5       19.78       18.18      0.90 o
  10  11   5       35.65       36.82      1.23 o
  11  11   5        0.00       -0.66      0.66 o
  12  11   5       28.79       29.79      2.69 o
 -11  12   5        4.64        5.50      2.05 o
 -10  12   5       19.33       19.44      1.12 o
  -9  12   5        9.21        7.53      0.83 o
  -8  12   5        5.43        4.18      0.67 o
  -7  12   5       51.32       58.19      1.25 o
  -6  12   5       42.91       42.59      1.22 o
  -5  12   5      108.68      110.07      1.67 o
  -4  12   5      160.33      157.03      2.38 o
  -3  12   5       31.11       30.46      0.93 o
  -2  12   5       33.81       32.34      0.99 o
  -1  12   5      136.97      142.27      1.80 o
   0  12   5      223.54      218.58      2.28 o
   1  12   5        2.10        0.61      0.55 o
   2  12   5       91.46       84.31      1.51 o
   3  12   5       37.03       41.80      1.16 o
   4  12   5       73.72       78.67      2.04 o
   5  12   5       51.85       50.87      1.71 o
   6  12   5       70.00       67.23      1.28 o
   7  12   5        6.33        6.80      0.65 o
   8  12   5        0.03        0.23      0.51 o
   9  12   5       22.88       21.12      0.90 o
  10  12   5        1.30        0.72      0.93 o
  11  12   5       36.68       39.26      3.13 o
 -10  13   5        4.07        3.92      2.18 o
  -9  13   5        3.11        2.48      0.96 o
  -8  13   5        0.28       -0.35      0.68 o
  -7  13   5        0.17       -0.54      0.54 o
  -6  13   5      147.14      150.38      3.55 o
  -5  13   5       40.92       44.60      1.22 o
  -4  13   5      169.57      171.16      3.01 o
  -3  13   5       28.66       25.06      1.22 o
  -2  13   5       41.05       37.45      1.45 o
  -1  13   5      180.68      181.62      2.72 o
   0  13   5        7.41        7.64      0.86 o
   1  13   5       39.12       35.67      1.09 o
   2  13   5       72.41       73.82      1.49 o
   3  13   5       20.20       25.08      1.01 o
   4  13   5        0.17       -0.22      0.68 o
   5  13   5       54.32       55.52      1.35 o
   6  13   5       44.53       45.04      1.26 o
   7  13   5        0.57       -0.70      0.71 o
   8  13   5       78.92       81.85      1.42 o
   9  13   5       86.99       88.91      2.79 o
  10  13   5       22.59       24.70      2.79 o
  -9  14   5        2.81        5.18      2.36 o
  -8  14   5        2.53        1.64      0.86 o
  -7  14   5       62.92       62.06      2.48 o
  -6  14   5       10.14        8.42      0.85 o
  -5  14   5        0.86       -0.65      0.65 o
  -4  14   5       24.01       23.47      1.27 o
  -3  14   5       61.88       60.18      1.41 o
  -2  14   5        6.43        7.00      1.04 o
  -1  14   5       58.87       64.25      1.64 o
   0  14   5      121.66      130.20      2.06 o
   1  14   5      100.78      104.43      2.01 o
   2  14   5        7.77        6.51      0.80 o
   3  14   5       27.60       26.63      1.05 o
   4  14   5        7.22        6.42      0.88 o
   5  14   5       22.49       21.46      1.07 o
   6  14   5        0.35        0.26      0.68 o
   7  14   5       30.08       28.41      1.70 o
   8  14   5       67.04       72.56      1.62 o
   9  14   5       10.05       13.48      2.61 o
  -8  15   5        1.71        5.08      2.44 o
  -7  15   5        0.22       -0.17      3.06 o
  -6  15   5        2.42        1.15      0.77 o
  -5  15   5      372.06      375.35      8.32 o
  -4  15   5        2.68        2.56      0.94 o
  -3  15   5        3.09        2.32      0.74 o
  -2  15   5       17.03       14.65      1.07 o
  -1  15   5       42.52       42.01      1.49 o
   0  15   5        0.13       -0.33      0.82 o
   1  15   5      160.79      169.93      2.65 o
   2  15   5       34.53       37.21      1.43 o
   3  15   5       18.95       16.77      1.08 o
   4  15   5       25.80       23.87      1.16 o
   5  15   5       17.13       16.38      1.06 o
   6  15   5        3.57        1.89      1.04 o
   7  15   5       91.84       94.25      5.08 o
   8  15   5       19.70       19.27      1.51 o
  -7  16   5       28.26       31.38      2.87 o
  -6  16   5        8.36       12.91      2.87 o
  -5  16   5        9.02        7.75      1.50 o
  -4  16   5        2.46        1.16      1.07 o
  -3  16   5       74.52       73.74      2.21 o
  -2  16   5        6.60        6.74      1.01 o
  -1  16   5        0.50        0.80      0.88 o
   0  16   5        8.15        9.43      1.07 o
   1  16   5      105.53      110.63      2.25 o
   2  16   5        7.55        5.28      0.99 o
   3  16   5        6.82        7.52      1.25 o
   4  16   5        0.29       -0.39      1.45 o
   5  16   5        0.35       -1.33      1.36 o
   6  16   5        3.73        4.00      1.56 o
   7  16   5       89.77      106.14      2.96 o
  -5  17   5       26.18       28.10      2.20 o
  -4  17   5        0.05       -1.31      1.31 o
  -3  17   5        0.87       -0.85      1.21 o
  -2  17   5        9.09        9.54      1.35 o
  -1  17   5      142.32      149.85      3.93 o
   0  17   5       10.23       10.46      2.94 o
   1  17   5       34.79       38.95      3.18 o
   2  17   5       75.81       79.42      2.46 o
   3  17   5        0.18        0.50      1.31 o
   4  17   5       54.33       52.44      2.52 o
   5  17   5       50.48       54.51      3.20 o
  -1  18   5        9.41        8.10      3.51 o
   0  18   5       87.09       91.87      3.24 o
   1  18   5        0.02       -0.55      1.31 o
   2  18   5       14.13       16.64      1.76 o
 -14   0   6       11.67       10.08      0.94 o
 -12   0   6      286.09      282.89      3.74 o
 -10   0   6       46.80       41.18      0.86 o
  -8   0   6      114.89       98.71      1.28 o
  -6   0   6       58.02       77.51      0.98 o
  -4   0   6     2796.09     3338.43     23.11 o
  -2   0   6      475.34      518.95      3.77 o
   0   0   6       66.62       71.62      0.88 o
   2   0   6        7.37       33.50      0.60 o
   4   0   6     1096.16     1158.56      7.66 o
   6   0   6      121.51      119.08      1.23 o
   8   0   6       14.46       23.34      0.58 o
  10   0   6       42.93       39.78      0.76 o
  12   0   6        2.55        1.55      0.57 o
  14   0   6        0.25       -0.63      0.96 o
 -14   1   6       56.76       58.72      1.13 o
 -13   1   6       10.26        9.82      0.56 o
 -12   1   6        0.75        0.67      0.39 o
 -11   1   6       32.03       31.05      0.69 o
 -10   1   6      103.94      109.67      1.03 o
  -9   1   6       15.24       12.38      0.34 o
  -8   1   6       74.65       69.08      0.68 o
  -7   1   6       21.48       24.26      0.52 o
  -6   1   6      640.76      659.72      3.41 o
  -5   1   6      250.75      255.59      1.47 o
  -4   1   6     1540.73     1603.55      7.93 o
  -3   1   6     1869.72     1903.24      9.44 o
  -2   1   6      717.11      827.26      3.97 o
  -1   1   6      353.98      408.89      1.89 o
   0   1   6     2702.08     2857.32     12.22 o
   1   1   6      958.33     1055.73      4.66 o
   2   1   6      585.95      682.75      2.89 o
   3   1   6      996.67     1066.55      4.93 o
   4   1   6     2449.94     2627.70     12.23 o
   5   1   6       45.07       44.34      0.43 o
   6   1   6     1067.99     1041.10      5.34 o
   7   1   6      609.39      593.30      3.33 o
   8   1   6      145.89      147.54      1.07 o
   9   1   6      433.05      452.95      2.71 o
  10   1   6       34.68       42.23      0.55 o
  11   1   6       36.98       37.49      0.63 o
  12   1   6        7.74        7.90      0.57 o
  13   1   6       21.78       21.34      0.80 o
  14   1   6       70.66       73.89      1.45 o
 -14   2   6        7.06        5.69      0.46 o
 -13   2   6        2.25        1.68      0.64 o
 -12   2   6        0.82        0.25      0.33 o
 -11   2   6       67.23       63.03      1.12 o
 -10   2   6        3.20        1.42      0.27 o
  -9   2   6       36.44       33.65      0.55 o
  -8   2   6      207.42      212.31      1.89 o
  -7   2   6      128.61      128.50      1.02 o
  -6   2   6       69.06       62.07      0.52 o
  -5   2   6        0.90        0.80      0.14 o
  -4   2   6        0.34        1.37      0.14 o
  -3   2   6      813.15      811.52      4.11 o
  -2   2   6      473.26      437.64      2.11 o
  -1   2   6       12.54       20.34      0.47 o
   0   2   6     4497.73     4888.57     20.80 o
   1   2   6        6.57        7.88      0.24 o
   2   2   6      195.79      182.41      1.00 o
   3   2   6      954.32     1103.08      5.08 o
   4   2   6      166.99      256.58      1.36 o
   5   2   6        1.53        1.56      0.15 o
   6   2   6       50.20       52.69      0.52 o
   7   2   6       40.20       31.74      0.44 o
   8   2   6        1.44        0.06      0.19 o
   9   2   6        8.91        8.17      0.31 o
  10   2   6      104.64      107.86      1.08 o
  11   2   6       48.53       49.05      0.72 o
  12   2   6       73.54       71.41      1.01 o
  13   2   6        4.30        3.36      0.52 o
  14   2   6        0.79        0.86      0.54 o
 -14   3   6       20.61       17.50      2.34 o
 -13   3   6      124.97      116.50      7.14 o
 -12   3   6       19.11       16.02      0.92 o
 -11   3   6      414.82      414.67      6.44 o
 -10   3   6       30.50       25.83      0.61 o
  -9   3   6      152.07      152.20      1.91 o
  -8   3   6       85.70       88.62      1.09 o
  -7   3   6     1411.94     1366.74     12.11 o
  -6   3   6        0.70        1.34      0.16 o
  -5   3   6      588.62      560.68      2.94 o
  -4   3   6       81.98       88.91      0.63 o
  -3   3   6       22.49       27.68      0.34 o
  -2   3   6       44.59       61.83      0.85 o
  -1   3   6     4012.51     4339.43     18.87 o
   0   3   6        1.11        2.15      0.22 o
   1   3   6       36.14       23.93      0.33 o
   2   3   6      425.55      514.19      2.44 o
   3   3   6     2320.61     2383.41     10.75 o
   4   3   6       42.66       44.51      0.47 o
   5   3   6        0.01        0.45      0.19 o
   6   3   6       65.52       74.93      0.64 o
   7   3   6      642.92      652.17      3.68 o
   8   3   6      264.51      265.48      2.16 o
   9   3   6       72.41       74.55      0.83 o
  10   3   6       15.23       15.94      0.49 o
  11   3   6        0.12        0.15      0.29 o
  12   3   6        0.42        0.31      0.34 o
  13   3   6       75.57       81.39      1.34 o
  14   3   6       25.79       23.63      0.99 o
 -14   4   6        3.58        4.83      2.02 o
 -13   4   6        0.69       -0.46      0.74 o
 -12   4   6       62.08       67.41      1.29 o
 -11   4   6       24.79       22.58      0.93 o
 -10   4   6       23.39       23.88      0.71 o
  -9   4   6      110.12      105.00      1.61 o
  -8   4   6       50.10       53.48      0.84 o
  -7   4   6      114.83      120.80      1.00 o
  -6   4   6       97.74      106.15      0.90 o
  -5   4   6      484.52      435.68      2.33 o
  -4   4   6       24.37       20.05      0.30 o
  -3   4   6      146.81      160.32      0.98 o
  -2   4   6      872.78      932.76      4.44 o
  -1   4   6     1359.37     1451.83      6.49 o
   0   4   6      130.93      121.06      0.76 o
   1   4   6      355.55      280.09      1.52 o
   2   4   6       20.88       25.55      0.34 o
   3   4   6     3328.66     3657.11     15.97 o
   4   4   6     2652.44     2934.82     13.36 o
   5   4   6     2545.97     2650.19     12.64 o
   6   4   6        9.43        6.34      0.25 o
   7   4   6      472.97      455.94      2.76 o
   8   4   6      140.54      125.14      1.10 o
   9   4   6      288.93      288.17      2.90 o
  10   4   6        6.23        6.61      0.57 o
  11   4   6      162.22      159.34      2.10 o
  12   4   6       22.61       22.42      0.63 o
  13   4   6        0.04       -0.11      0.39 o
  14   4   6        1.06        1.82      0.69 o
 -14   5   6       55.62       66.12      4.12 o
 -13   5   6       51.53       53.70      3.36 o
 -12   5   6       30.21       29.21      1.08 o
 -11   5   6       49.12       50.34      1.31 o
 -10   5   6       85.74       82.27      2.60 o
  -9   5   6      130.50      116.52      1.80 o
  -8   5   6      969.72      934.15      9.49 o
  -7   5   6     1158.10     1175.62      9.15 o
  -6   5   6      463.81      457.23      2.89 o
  -5   5   6        3.24        3.58      0.21 o
  -4   5   6      664.38      667.07      3.43 o
  -3   5   6      113.83      124.84      1.18 o
  -2   5   6     1227.43     1405.30      6.61 o
  -1   5   6     1027.00     1079.23      5.07 o
   0   5   6       53.52       70.83      0.57 o
   1   5   6       27.41       28.64      0.35 o
   2   5   6      518.61      517.81      3.12 o
   3   5   6     1130.31     1144.57      5.46 o
   4   5   6      981.07      986.70      4.65 o
   5   5   6       18.72       15.08      0.37 o
   6   5   6     1144.53     1206.59      6.77 o
   7   5   6      145.20      137.61      1.16 o
   8   5   6       16.20       15.13      0.46 o
   9   5   6      151.14      147.79      1.89 o
  10   5   6       24.47       26.89      0.90 o
  11   5   6        7.76        7.45      0.45 o
  12   5   6       27.82       28.03      0.89 o
  13   5   6       12.52       14.16      0.69 o
  14   5   6       14.97       15.47      1.39 o
 -13   6   6       28.50       29.06      1.50 o
 -12   6   6        4.81        3.65      0.70 o
 -11   6   6        0.15        0.63      0.44 o
 -10   6   6       21.89       20.40      0.63 o
  -9   6   6      246.45      247.83      3.08 o
  -8   6   6      131.94      124.80      1.20 o
  -7   6   6       45.68       34.00      0.59 o
  -6   6   6       91.00       68.44      0.72 o
  -5   6   6     1395.66     1381.03      7.15 o
  -4   6   6       32.17       28.89      0.47 o
  -3   6   6     2115.96     2107.58     10.63 o
  -2   6   6      749.50      732.15      3.71 o
  -1   6   6      853.55      910.17      4.47 o
   0   6   6        6.27        6.61      0.22 o
   1   6   6       37.68       39.73      0.52 o
   2   6   6        2.17        6.37      0.33 o
   3   6   6       33.51       41.66      0.52 o
   4   6   6      139.08      144.97      1.09 o
   5   6   6      511.92      476.41      2.84 o
   6   6   6      152.64      167.23      1.36 o
   7   6   6      243.29      252.12      1.99 o
   8   6   6        0.59       -0.13      0.27 o
   9   6   6        0.64       -0.29      0.29 o
  10   6   6       51.62       48.26      1.19 o
  11   6   6       76.43       74.93      2.06 o
  12   6   6       57.46       54.89      1.51 o
  13   6   6        3.16        2.35      0.50 o
  14   6   6       10.82       10.34      1.19 o
 -13   7   6        3.04        3.41      1.19 o
 -12   7   6       19.16       18.47      1.94 o
 -11   7   6       22.39       19.98      0.94 o
 -10   7   6      168.49      174.39      3.77 o
  -9   7   6      120.83      116.94      1.36 o
  -8   7   6        8.60       11.11      0.71 o
  -7   7   6        4.83        3.82      0.34 o
  -6   7   6      228.18      219.05      1.65 o
  -5   7   6       57.30       69.21      0.77 o
  -4   7   6       59.36       48.64      0.65 o
  -3   7   6      184.92      176.53      1.75 o
  -2   7   6      281.80      271.98      1.72 o
  -1   7   6      194.21      199.14      1.27 o
   0   7   6     1072.26     1090.27      5.11 o
   1   7   6       30.80       32.03      0.47 o
   2   7   6      996.68     1065.95      5.25 o
   3   7   6        0.11        0.09      0.26 o
   4   7   6      399.50      374.70      2.48 o
   5   7   6        7.32        9.06      0.40 o
   6   7   6      994.08      981.34      6.64 o
   7   7   6        2.59        3.65      0.39 o
   8   7   6       91.66       87.30      1.39 o
   9   7   6        5.03        5.59      0.42 o
  10   7   6       22.90       23.67      0.81 o
  11   7   6        3.89        4.95      0.55 o
  12   7   6       34.31       35.45      1.20 o
  13   7   6        6.61        7.04      0.61 o
  14   7   6        2.64        0.69      1.09 o
 -13   8   6       11.62       16.43      1.65 o
 -12   8   6       49.78       49.38      1.00 o
 -11   8   6      120.07      115.69      3.27 o
 -10   8   6      130.54      124.22      2.98 o
  -9   8   6        0.72        0.31      0.42 o
  -8   8   6      155.78      150.14      1.58 o
  -7   8   6       49.74       45.95      0.86 o
  -6   8   6      324.32      333.54      2.62 o
  -5   8   6      122.72      114.09      1.44 o
  -4   8   6        2.17        3.01      0.35 o
  -3   8   6      238.95      221.81      1.94 o
  -2   8   6     1391.31     1368.88      9.59 o
  -1   8   6      212.96      218.79      1.75 o
   0   8   6       11.08       10.48      0.36 o
   1   8   6     2280.91     2164.21     10.45 o
   2   8   6      452.99      437.94      2.56 o
   3   8   6      154.99      153.33      1.36 o
   4   8   6      726.78      675.32      4.11 o
   5   8   6      159.44      148.26      1.34 o
   6   8   6       71.22       66.20      1.00 o
   7   8   6      211.04      207.70      1.83 o
   8   8   6      346.07      358.21      3.24 o
   9   8   6       35.55       31.79      0.76 o
  10   8   6      115.95      110.14      2.51 o
  11   8   6        0.01        0.18      0.52 o
  12   8   6       15.95       15.21      0.75 o
  13   8   6       45.41       51.34      2.51 o
 -13   9   6        0.75        1.81      1.40 o
 -12   9   6        0.49        0.54      0.91 o
 -11   9   6        2.89        3.36      0.57 o
 -10   9   6       37.17       34.47      0.93 o
  -9   9   6        1.58        1.18      0.47 o
  -8   9   6       15.20       14.82      0.60 o
  -7   9   6       18.79       21.17      0.73 o
  -6   9   6       65.50       60.14      0.89 o
  -5   9   6        5.96        6.87      0.42 o
  -4   9   6       36.76       35.70      0.71 o
  -3   9   6       45.73       40.81      0.96 o
  -2   9   6      129.70      135.19      1.35 o
  -1   9   6       72.29       73.36      1.15 o
   0   9   6      157.62      158.78      1.36 o
   1   9   6       17.49       12.10      0.56 o
   2   9   6      142.83      136.66      1.40 o
   3   9   6      207.32      205.03      1.89 o
   4   9   6      127.39      133.35      1.38 o
   5   9   6      132.20      138.43      1.40 o
   6   9   6      100.32      108.31      1.35 o
   7   9   6       86.29       79.48      1.15 o
   8   9   6        0.77        0.88      0.41 o
   9   9   6        0.01       -0.46      0.46 o
  10   9   6       61.00       60.22      2.26 o
  11   9   6        0.31       -0.06      0.53 o
  12   9   6        9.33        8.71      0.72 o
  13   9   6        3.03        1.90      1.45 o
 -12  10   6       60.61       55.99      2.45 o
 -11  10   6        3.47        2.39      0.89 o
 -10  10   6        6.04        6.12      0.69 o
  -9  10   6        0.37       -0.13      0.72 o
  -8  10   6      103.96      102.04      2.61 o
  -7  10   6        0.00        0.21      0.36 o
  -6  10   6      189.47      180.37      2.29 o
  -5  10   6      289.71      296.51      3.70 o
  -4  10   6        2.46        2.83      0.40 o
  -3  10   6      702.05      696.46      5.82 o
  -2  10   6       71.92       67.47      1.08 o
  -1  10   6        5.92        3.49      0.44 o
   0  10   6      643.56      623.41      4.32 o
   1  10   6       30.57       29.78      0.77 o
   2  10   6      546.97      500.81      3.67 o
   3  10   6      163.65      153.76      2.07 o
   4  10   6      258.40      253.63      2.26 o
   5  10   6      182.56      161.95      1.61 o
   6  10   6       15.36       12.62      0.59 o
   7  10   6       86.57       90.18      1.29 o
   8  10   6      341.53      328.65      5.13 o
   9  10   6       53.02       54.02      2.45 o
  10  10   6       12.36       12.63      1.16 o
  11  10   6        9.92        9.50      0.81 o
  12  10   6        0.20       -1.49      1.49 o
 -11  11   6        2.60        3.08      1.04 o
 -10  11   6        7.90        6.46      0.75 o
  -9  11   6       40.05       40.91      1.26 o
  -8  11   6       29.37       31.99      1.02 o
  -7  11   6        0.12        0.05      0.43 o
  -6  11   6        6.98        8.04      0.54 o
  -5  11   6       17.43       13.39      0.66 o
  -4  11   6       10.83       12.44      0.60 o
  -3  11   6       13.02       11.92      0.61 o
  -2  11   6       20.99       23.54      0.83 o
  -1  11   6        0.16       -0.47      0.47 o
   0  11   6        6.56        7.55      0.57 o
   1  11   6       32.54       28.65      0.91 o
   2  11   6        0.95       -0.26      0.46 o
   3  11   6      335.62      322.24      2.93 o
   4  11   6      153.25      149.86      1.69 o
   5  11   6        8.92        9.97      0.64 o
   6  11   6       70.87       71.07      1.42 o
   7  11   6       46.28       49.48      1.22 o
   8  11   6       26.99       27.54      0.85 o
   9  11   6       45.00       43.76      2.11 o
  10  11   6        3.32        2.77      0.73 o
  11  11   6        0.20       -0.54      0.98 o
  12  11   6       11.20       10.84      2.05 o
 -11  12   6       20.06       18.87      2.50 o
 -10  12   6       11.70       11.17      0.97 o
  -9  12   6       39.72       42.72      1.55 o
  -8  12   6        4.96        3.78      0.66 o
  -7  12   6       66.31       65.59      1.57 o
  -6  12   6        5.89        4.87      0.59 o
  -5  12   6      115.24      113.67      2.64 o
  -4  12   6        0.05       -0.48      0.48 o
  -3  12   6      118.62      108.94      1.94 o
  -2  12   6      154.60      162.45      3.03 o
  -1  12   6       43.75       40.16      1.09 o
   0  12   6      146.17      147.05      1.83 o
   1  12   6      197.71      189.00      2.15 o
   2  12   6        0.08       -0.58      0.58 o
   3  12   6       23.54       21.79      1.11 o
   4  12   6       33.94       34.54      1.20 o
   5  12   6       55.23       54.81      1.22 o
   6  12   6       25.52       23.96      0.88 o
   7  12   6       76.82       79.12      1.93 o
   8  12   6        1.68        1.17      0.61 o
   9  12   6      116.60      121.75      3.50 o
  10  12   6      115.16      114.83      6.07 o
  11  12   6        0.01        1.61      1.87 o
 -10  13   6        4.32        4.72      2.22 o
  -9  13   6        0.85        1.96      0.93 o
  -8  13   6       36.64       39.45      1.34 o
  -7  13   6        0.04       -0.36      0.52 o
  -6  13   6        1.09       -0.15      0.57 o
  -5  13   6        8.46        9.74      0.75 o
  -4  13   6       11.82       11.15      0.79 o
  -3  13   6      255.16      262.35      3.74 o
  -2  13   6        2.36        1.71      0.64 o
  -1  13   6       96.09       96.02      1.68 o
   0  13   6       15.07       13.24      0.86 o
   1  13   6        2.97        1.55      0.71 o
   2  13   6        3.83        2.36      0.68 o
   3  13   6       39.25       33.62      1.13 o
   4  13   6       21.57       19.98      1.04 o
   5  13   6        0.25       -0.62      0.62 o
   6  13   6       17.64       17.58      0.90 o
   7  13   6        1.58        2.56      0.67 o
   8  13   6        3.46        2.91      0.61 o
   9  13   6       57.49       56.68      1.96 o
  10  13   6        3.62        4.10      2.17 o
  -9  14   6        1.92        5.36      2.37 o
  -8  14   6        9.73       11.37      1.19 o
  -7  14   6        0.15       -0.55      0.55 o
  -6  14   6      114.93      120.52      3.55 o
  -5  14   6        0.56       -0.28      0.66 o
  -4  14   6       83.04       84.47      2.99 o
  -3  14   6        2.58        2.17      0.67 o
  -2  14   6       96.86       99.48      1.75 o
  -1  14   6        0.47        0.08      0.82 o
   0  14   6      179.41      177.21      2.66 o
   1  14   6      152.80      152.27      2.43 o
   2  14   6      254.19      261.70      3.31 o
   3  14   6       89.64       95.07      1.77 o
   4  14   6        0.58       -0.67      0.74 o
   5  14   6       22.71       22.76      1.11 o
   6  14   6        3.44        3.98      0.79 o
   7  14   6        1.89        1.42      0.89 o
   8  14   6       65.68       73.81      2.26 o
   9  14   6       26.80       30.62      3.20 o
  -8  15   6        4.57        5.91      2.55 o
  -7  15   6        0.93        1.27      1.58 o
  -6  15   6        1.46        1.04      1.09 o
  -5  15   6       33.39       32.98      1.33 o
  -4  15   6      260.88      274.79      7.30 o
  -3  15   6        3.76        3.35      0.81 o
  -2  15   6       18.22       18.34      1.14 o
  -1  15   6       34.78       34.72      1.39 o
   0  15   6        0.50        0.91      0.85 o
   1  15   6       44.11       43.21      1.96 o
   2  15   6        6.97        7.05      1.03 o
   3  15   6        6.38        9.12      0.99 o
   4  15   6       33.36       34.27      1.38 o
   5  15   6        0.15       -0.99      0.99 o
   6  15   6       23.53       23.69      1.28 o
   7  15   6        8.64       10.14      1.76 o
   8  15   6       68.69       78.00      2.31 o
  -7  16   6        1.83       -0.52      0.87 o
  -6  16   6       28.79       28.46      4.16 o
  -5  16   6       32.99       31.37      2.25 o
  -4  16   6       12.63       13.01      1.11 o
  -3  16   6       38.19       40.10      3.02 o
  -2  16   6       93.58       93.03      2.25 o
  -1  16   6        0.00        0.89      1.50 o
   0  16   6       39.47       42.65      1.76 o
   1  16   6       29.15       29.84      1.53 o
   2  16   6      199.55      209.46      3.07 o
   3  16   6       23.91       27.01      1.46 o
   4  16   6       46.85       50.70      1.88 o
   5  16   6       10.81        9.61      1.54 o
   6  16   6        0.08        0.28      1.52 o
   7  16   6       12.18       12.98      1.70 o
  -5  17   6       10.13       10.32      1.56 o
  -4  17   6       65.34       66.31      3.04 o
  -3  17   6        1.75        2.67      1.60 o
  -2  17   6        7.25       10.31      1.88 o
  -1  17   6        0.00       -0.40      1.36 o
   0  17   6       39.36       41.15      2.35 o
   1  17   6       20.49       18.89      1.84 o
   2  17   6        0.03       -1.10      1.10 o
   3  17   6        2.61        2.59      1.81 o
   4  17   6       21.49       23.70      3.05 o
   5  17   6        0.25        0.13      1.64 o
   0  18   6        3.67        3.66      2.99 o
 -13   0   7       56.72       54.41      1.38 o
 -11   0   7        0.71        0.26      0.52 o
  -9   0   7        5.24        5.95      0.41 o
  -7   0   7      303.44      298.09      3.01 o
  -5   0   7       65.49       67.44      0.75 o
  -3   0   7      306.47      294.49      2.27 o
  -1   0   7     1939.13     1989.61     11.83 o
   1   0   7     3448.87     3652.82     24.53 o
   3   0   7     2740.06     3051.93     21.53 o
   5   0   7      181.83      175.26      1.56 o
   7   0   7        5.10        5.46      0.33 o
   9   0   7       34.74       36.05      0.73 o
  11   0   7        9.32       11.79      0.59 o
  13   0   7      182.06      191.88      3.78 o
 -14   1   7        0.27        0.22      0.44 o
 -13   1   7       17.14       14.88      0.66 o
 -12   1   7       17.15       16.57      0.63 o
 -11   1   7       71.17       67.54      0.92 o
 -10   1   7       20.00       18.06      0.46 o
  -9   1   7       26.91       34.06      0.49 o
  -8   1   7      178.55      157.84      1.21 o
  -7   1   7      343.25      339.42      2.09 o
  -6   1   7      157.76      152.32      1.08 o
  -5   1   7       46.64       29.69      0.37 o
  -4   1   7      574.71      604.83      3.27 o
  -3   1   7     1845.87     1969.65      9.67 o
  -2   1   7     2829.70     3025.33     14.08 o
  -1   1   7        4.02       13.14      0.24 o
   0   1   7     3003.72     3339.03     14.63 o
   1   1   7     4023.48     4210.26     18.41 o
   2   1   7        0.42        1.57      0.23 o
   3   1   7      550.60      565.87      2.54 o
   4   1   7      975.36      988.04      4.83 o
   5   1   7       66.11       66.42      0.56 o
   6   1   7      113.38      113.87      0.87 o
   7   1   7       31.09       25.03      0.41 o
   8   1   7       47.26       41.44      0.52 o
   9   1   7      102.48       94.91      0.86 o
  10   1   7       12.27       12.20      0.59 o
  11   1   7      115.03      115.17      1.15 o
  12   1   7        0.35        0.61      0.32 o
  13   1   7        0.32       -0.38      0.46 o
  14   1   7        1.76        1.39      0.57 o
 -14   2   7       46.44       45.45      2.42 o
 -13   2   7       11.32        8.94      0.51 o
 -12   2   7        0.11        0.38      0.33 o
 -11   2   7        1.05        0.64      0.32 o
 -10   2   7      168.87      165.35      1.95 o
  -9   2   7       18.41       19.20      0.40 o
  -8   2   7      222.69      204.38      1.49 o
  -7   2   7        0.54        0.84      0.30 o
  -6   2   7        9.79        7.07      0.42 o
  -5   2   7       80.67       97.60      0.68 o
  -4   2   7      397.71      390.69      2.10 o
  -3   2   7       22.88       17.07      0.26 o
  -2   2   7        4.54        3.12      0.28 o
  -1   2   7     4927.58     5179.37     22.02 o
   0   2   7     1427.87     1540.60      6.69 o
   1   2   7      354.52      434.28      2.00 o
   2   2   7       47.50       67.63      0.51 o
   3   2   7        0.07        5.42      0.31 o
   4   2   7      120.05      126.16      0.79 o
   5   2   7       56.95       54.51      0.55 o
   6   2   7      221.31      244.49      1.47 o
   7   2   7      180.63      189.22      1.30 o
   8   2   7       31.19       28.43      0.46 o
   9   2   7      148.09      151.98      1.22 o
  10   2   7      120.41      126.58      1.22 o
  11   2   7       33.32       31.34      0.63 o
  12   2   7       66.17       63.98      1.00 o
  13   2   7       19.27       21.13      0.82 o
  14   2   7        1.19        0.73      0.55 o
 -14   3   7        0.10        0.10      0.67 o
 -13   3   7       34.93       32.90      1.51 o
 -12   3   7      137.26      132.29      3.37 o
 -11   3   7        3.09        2.42      0.30 o
 -10   3   7      186.86      190.79      3.24 o
  -9   3   7       21.15       20.25      0.61 o
  -8   3   7       42.11       33.70      0.67 o
  -7   3   7       77.93       73.94      0.93 o
  -6   3   7       44.77       43.77      0.48 o
  -5   3   7        3.97        4.72      0.18 o
  -4   3   7        0.41        0.36      0.12 o
  -3   3   7        8.56       11.03      0.28 o
  -2   3   7     3588.14     3898.97     19.16 o
  -1   3   7       71.65       76.69      0.55 o
   0   3   7     2380.30     2611.49     11.53 o
   1   3   7       12.77        5.43      0.36 o
   2   3   7       78.56       58.18      0.52 o
   3   3   7      194.31      247.17      1.31 o
   4   3   7      191.77      176.85      1.10 o
   5   3   7      256.34      303.82      1.71 o
   6   3   7       69.79       81.22      0.73 o
   7   3   7        2.10        2.86      0.24 o
   8   3   7      903.80      876.75      5.08 o
   9   3   7        5.38        5.92      0.31 o
  10   3   7      274.89      278.53      2.17 o
  11   3   7      110.20      107.10      1.13 o
  12   3   7        3.93        4.82      0.48 o
  13   3   7       12.94       14.25      0.82 o
  14   3   7       41.59       43.27      1.42 o
 -14   4   7       84.79      100.97      4.94 o
 -13   4   7        2.47        1.41      0.48 o
 -12   4   7       36.07       33.44      1.09 o
 -11   4   7       19.94       20.18      0.66 o
 -10   4   7       20.24       20.64      0.62 o
  -9   4   7       33.96       30.25      0.69 o
  -8   4   7      102.93      101.40      1.43 o
  -7   4   7      818.36      788.91      6.69 o
  -6   4   7      135.75      143.52      1.05 o
  -5   4   7       24.51       23.12      0.36 o
  -4   4   7      515.44      514.42      2.62 o
  -3   4   7      129.57      128.26      1.12 o
  -2   4   7      633.06      647.98      3.09 o
  -1   4   7       36.61       34.76      0.37 o
   0   4   7     4226.11     4314.63     20.76 o
   1   4   7        6.59        6.13      0.18 o
   2   4   7      641.32      641.75      3.09 o
   3   4   7      110.76      114.92      0.87 o
   4   4   7      475.53      539.94      2.71 o
   5   4   7      353.61      400.46      2.21 o
   6   4   7        5.84        6.96      0.29 o
   7   4   7        0.86        1.20      0.28 o
   8   4   7        9.54        8.69      0.34 o
   9   4   7       61.48       56.35      0.70 o
  10   4   7       55.76       54.69      0.79 o
  11   4   7       12.04       12.47      0.50 o
  12   4   7       62.41       61.90      1.44 o
  13   4   7       16.06       14.91      0.61 o
  14   4   7        9.85       10.49      1.25 o
 -13   5   7       31.99       36.18      1.51 o
 -12   5   7      145.42      146.92      4.04 o
 -11   5   7       27.78       28.37      0.76 o
 -10   5   7      104.39       99.84      2.00 o
  -9   5   7      140.99      146.10      1.94 o
  -8   5   7      300.03      296.86      2.23 o
  -7   5   7       83.45       80.91      0.86 o
  -6   5   7     1006.79     1029.54      5.99 o
  -5   5   7      771.87      690.94      4.42 o
  -4   5   7      270.66      277.93      1.66 o
  -3   5   7       18.89       16.83      0.31 o
  -2   5   7      674.63      636.72      3.18 o
  -1   5   7        2.23        2.04      0.18 o
   0   5   7       39.27       35.72      0.40 o
   1   5   7      472.54      507.11      2.45 o
   2   5   7        7.94       19.41      0.40 o
   3   5   7      244.48      234.41      1.36 o
   4   5   7     2160.73     2176.61      9.71 o
   5   5   7       98.72      101.56      0.88 o
   6   5   7      653.57      702.71      4.33 o
   7   5   7      323.15      312.20      2.15 o
   8   5   7      426.52      414.21      3.02 o
   9   5   7       47.15       39.10      0.83 o
  10   5   7      187.92      176.83      2.55 o
  11   5   7       62.53       63.57      0.98 o
  12   5   7       50.57       51.46      1.15 o
  13   5   7        7.71        7.68      0.60 o
 -13   6   7      103.65      121.42      2.12 o
 -12   6   7        3.19        2.90      0.39 o
 -11   6   7       12.36       13.23      0.49 o
 -10   6   7       45.96       48.48      0.78 o
  -9   6   7       90.57       92.04      1.58 o
  -8   6   7      353.02      348.30      2.62 o
  -7   6   7      176.56      169.40      1.47 o
  -6   6   7      201.12      170.08      1.54 o
  -5   6   7       14.95       12.43      0.58 o
  -4   6   7      346.11      373.50      2.24 o
  -3   6   7       32.28       24.56      0.65 o
  -2   6   7       48.67       48.63      0.57 o
  -1   6   7      302.98      334.93      1.83 o
   0   6   7      363.63      358.82      1.94 o
   1   6   7      632.87      654.42      3.80 o
   2   6   7      342.25      325.60      1.80 o
   3   6   7      207.18      202.80      1.34 o
   4   6   7      160.35      162.52      1.21 o
   5   6   7       92.75       99.92      0.95 o
   6   6   7      463.09      444.05      3.39 o
   7   6   7      176.50      187.23      1.61 o
   8   6   7        0.90        0.33      0.31 o
   9   6   7       11.64       13.29      0.49 o
  10   6   7       51.17       50.25      0.92 o
  11   6   7        1.03        0.68      0.72 o
  12   6   7       22.70       22.16      0.86 o
  13   6   7       19.35       20.88      0.83 o
  14   6   7        1.04        0.72      0.97 o
 -13   7   7       48.56       57.97      2.40 o
 -12   7   7        1.97        2.75      0.45 o
 -11   7   7       17.03       17.99      0.83 o
 -10   7   7       11.64       13.67      0.58 o
  -9   7   7      508.44      503.78      8.23 o
  -8   7   7        1.46        1.64      0.39 o
  -7   7   7        4.87        5.85      0.36 o
  -6   7   7       50.24       40.77      0.61 o
  -5   7   7      727.47      722.59      4.62 o
  -4   7   7       12.83       10.69      0.37 o
  -3   7   7      106.75       97.71      0.91 o
  -2   7   7      311.20      290.32      1.82 o
  -1   7   7     1500.40     1512.42      7.24 o
   0   7   7      151.73      158.93      1.10 o
   1   7   7      340.40      330.58      1.93 o
   2   7   7      165.21      152.06      1.23 o
   3   7   7     1784.35     1815.83      9.95 o
   4   7   7      116.30      125.42      1.22 o
   5   7   7       15.84       11.76      0.54 o
   6   7   7       10.44       11.41      0.47 o
   7   7   7      273.84      275.03      2.20 o
   8   7   7        6.31       10.92      0.57 o
   9   7   7       10.39       10.62      0.48 o
  10   7   7       14.42       14.46      0.62 o
  11   7   7      116.44      117.21      2.62 o
  12   7   7       15.67       15.47      0.76 o
  13   7   7        0.05       -1.09      1.45 o
  14   7   7        2.85        2.19      1.11 o
 -13   8   7       58.55       67.27      2.83 o
 -12   8   7        7.63        7.62      0.77 o
 -11   8   7      119.59      118.61      3.44 o
 -10   8   7       65.98       64.25      1.26 o
  -9   8   7      122.84      115.44      1.63 o
  -8   8   7        3.89        3.37      0.43 o
  -7   8   7       46.35       53.17      0.75 o
  -6   8   7       52.25       45.76      0.72 o
  -5   8   7       87.69       82.82      1.17 o
  -4   8   7     1007.93      992.10      5.71 o
  -3   8   7     1538.69     1509.69     12.92 o
  -2   8   7      219.32      203.05      1.90 o
  -1   8   7     1993.16     1901.05      9.32 o
   0   8   7      246.74      255.91      1.78 o
   1   8   7      102.30       81.64      0.99 o
   2   8   7      892.17      904.89      4.66 o
   3   8   7       57.64       65.16      0.87 o
   4   8   7        0.03        1.88      0.38 o
   5   8   7      194.12      190.04      1.74 o
   6   8   7       11.01       10.22      0.53 o
   7   8   7       97.08       95.20      1.30 o
   8   8   7      238.36      242.49      2.45 o
   9   8   7      110.84      108.45      2.08 o
  10   8   7       41.03       37.56      0.88 o
  11   8   7        7.79        7.66      0.63 o
  12   8   7        0.41        0.44      0.56 o
  13   8   7        1.21        0.85      1.34 o
 -13   9   7        5.75        8.14      1.61 o
 -12   9   7       17.61       20.02      1.08 o
 -11   9   7        1.09        0.98      0.48 o
 -10   9   7       25.96       24.98      0.83 o
  -9   9   7       55.75       55.57      1.91 o
  -8   9   7       67.54       67.93      1.09 o
  -7   9   7       32.20       33.06      0.66 o
  -6   9   7       39.54       40.90      0.78 o
  -5   9   7      272.92      276.11      3.38 o
  -4   9   7       34.84       40.71      0.87 o
  -3   9   7       34.30       36.70      0.85 o
  -2   9   7        1.46        1.66      0.37 o
  -1   9   7      159.60      154.00      1.48 o
   0   9   7       35.14       42.62      0.80 o
   1   9   7        1.01        1.12      0.34 o
   2   9   7      108.93       90.43      1.12 o
   3   9   7       49.31       42.84      0.86 o
   4   9   7      103.08      111.34      1.25 o
   5   9   7      107.30      105.90      1.21 o
   6   9   7        0.08        0.22      0.39 o
   7   9   7        1.35        1.89      0.43 o
   8   9   7        2.48        2.33      0.47 o
   9   9   7      403.65      398.98      7.40 o
  10   9   7        0.61        0.28      0.53 o
  11   9   7       45.15       46.27      1.70 o
  12   9   7       59.81       61.75      2.05 o
  13   9   7        5.79        6.01      1.57 o
 -12  10   7       20.82       20.41      2.30 o
 -11  10   7       61.21       65.08      4.21 o
 -10  10   7       20.33       19.77      0.92 o
  -9  10   7        1.30        1.70      0.78 o
  -8  10   7       17.63       16.79      0.74 o
  -7  10   7       45.15       47.54      0.87 o
  -6  10   7        0.48       -0.40      0.40 o
  -5  10   7      140.32      133.18      1.86 o
  -4  10   7      264.09      257.35      2.35 o
  -3  10   7      464.08      475.33      5.42 o
  -2  10   7      173.75      180.41      1.80 o
  -1  10   7       11.45       11.25      0.55 o
   0  10   7      612.25      616.69      4.30 o
   1  10   7       95.10       96.69      1.25 o
   2  10   7      171.29      172.20      1.76 o
   3  10   7      180.97      172.72      1.78 o
   4  10   7      174.45      178.36      1.81 o
   5  10   7       57.36       59.77      1.10 o
   6  10   7        7.84        5.42      0.51 o
   7  10   7        0.88        0.63      0.47 o
   8  10   7       38.07       35.40      0.89 o
   9  10   7      129.40      126.65      2.25 o
  10  10   7        4.01        2.92      0.55 o
  11  10   7       53.44       51.83      2.54 o
  12  10   7       75.99       84.22      3.71 o
 -11  11   7       15.98       23.61      2.63 o
 -10  11   7       10.66       13.78      0.94 o
  -9  11   7        0.77        0.55      0.68 o
  -8  11   7       20.65       19.74      0.84 o
  -7  11   7        1.15        0.58      0.43 o
  -6  11   7       14.38       13.41      0.63 o
  -5  11   7       20.15       17.92      0.93 o
  -4  11   7        4.09        2.93      0.49 o
  -3  11   7      138.23      138.71      2.18 o
  -2  11   7      214.28      218.61      2.24 o
  -1  11   7      236.11      235.79      2.20 o
   0  11   7       29.94       29.59      0.88 o
   1  11   7      233.07      221.75      2.28 o
   2  11   7       81.35       80.33      1.25 o
   3  11   7        3.85        3.33      0.56 o
   4  11   7       13.15       12.04      0.74 o
   5  11   7       34.09       40.83      1.23 o
   6  11   7       78.17       82.28      1.40 o
   7  11   7        2.72        2.66      0.58 o
   8  11   7       20.28       21.75      0.83 o
   9  11   7        0.79       -0.37      0.66 o
  10  11   7       24.84       24.35      1.17 o
  11  11   7       54.21       66.96      2.70 o
  12  11   7       18.11       19.34      2.32 o
 -11  12   7        3.40        5.55      2.07 o
 -10  12   7       17.41       18.55      1.77 o
  -9  12   7        5.09        4.05      1.25 o
  -8  12   7        2.96        3.64      0.66 o
  -7  12   7        0.37       -0.18      0.48 o
  -6  12   7       17.74       18.77      0.80 o
  -5  12   7        0.01       -0.47      0.47 o
  -4  12   7       89.13       88.29      1.39 o
  -3  12   7        9.62       12.07      0.78 o
  -2  12   7      133.59      148.07      1.98 o
  -1  12   7      782.99      783.74      6.25 o
   0  12   7      137.81      136.53      1.76 o
   1  12   7      100.74      103.55      1.57 o
   2  12   7      217.13      230.90      2.61 o
   3  12   7        2.43        1.96      0.60 o
   4  12   7        8.46        8.65      0.78 o
   5  12   7        0.04       -0.62      0.62 o
   6  12   7       14.60       16.21      0.78 o
   7  12   7        0.77        0.78      0.59 o
   8  12   7        3.92        2.64      0.57 o
   9  12   7        2.87        2.05      0.69 o
  10  12   7      104.22      118.04      6.87 o
  11  12   7       61.90       73.80      3.91 o
 -10  13   7        6.00        5.28      2.21 o
  -9  13   7       11.82       12.28      1.46 o
  -8  13   7        0.99        0.81      0.74 o
  -7  13   7        0.55       -0.43      0.51 o
  -6  13   7       37.17       38.48      1.10 o
  -5  13   7        4.94        6.39      0.70 o
  -4  13   7       26.64       26.24      1.00 o
  -3  13   7       47.54       45.21      1.30 o
  -2  13   7      198.37      193.25      2.40 o
  -1  13   7        1.40        1.56      0.63 o
   0  13   7      118.94      120.09      1.93 o
   1  13   7      294.48      283.40      3.12 o
   2  13   7       68.80       67.55      1.47 o
   3  13   7        7.16        8.10      0.78 o
   4  13   7        6.31        6.31      0.75 o
   5  13   7       11.52       10.66      0.83 o
   6  13   7        3.63        3.77      0.70 o
   7  13   7        0.53        0.42      0.64 o
   8  13   7       25.57       26.98      1.05 o
   9  13   7        0.11       -2.00      2.00 o
  10  13   7        0.04        1.90      2.00 o
  -9  14   7        0.59        1.31      2.29 o
  -8  14   7       10.80       11.61      1.54 o
  -7  14   7        5.96        5.73      0.98 o
  -6  14   7       10.32        9.79      0.84 o
  -5  14   7      201.56      212.41      5.31 o
  -4  14   7       49.11       49.51      1.41 o
  -3  14   7        0.10       -0.46      0.80 o
  -2  14   7       55.15       56.27      1.77 o
  -1  14   7       23.52       20.25      1.12 o
   0  14   7       43.56       43.04      1.72 o
   1  14   7       84.90       89.68      1.91 o
   2  14   7       50.71       45.89      1.52 o
   3  14   7      146.26      148.05      2.20 o
   4  14   7        9.20        9.07      1.55 o
   5  14   7       11.61        9.41      0.90 o
   6  14   7        3.86        2.59      0.75 o
   7  14   7       17.84       17.51      0.96 o
   8  14   7        5.17        5.79      1.13 o
   9  14   7       78.43       95.16      4.84 o
  -8  15   7        1.70        3.11      2.45 o
  -7  15   7        3.50        3.28      1.13 o
  -6  15   7        6.63        4.66      1.16 o
  -5  15   7       10.95       12.78      1.14 o
  -4  15   7       13.27       11.16      1.56 o
  -3  15   7       18.10       19.14      1.41 o
  -2  15   7       66.76       73.09      1.81 o
  -1  15   7       18.04       20.23      1.17 o
   0  15   7        6.68        6.01      1.36 o
   1  15   7      304.12      316.18      3.81 o
   2  15   7        1.16        0.98      0.95 o
   3  15   7        4.08        3.66      0.89 o
   4  15   7        8.86        9.15      0.98 o
   5  15   7       12.74       11.80      1.00 o
   6  15   7        0.25       -1.08      1.08 o
   7  15   7       24.18       25.50      2.76 o
   8  15   7        0.05        0.22      0.99 o
  -6  16   7       13.41       14.13      1.91 o
  -5  16   7       43.97       38.18      2.26 o
  -4  16   7        1.80        1.74      0.87 o
  -3  16   7       13.11       12.10      1.30 o
  -2  16   7        1.55        1.65      1.22 o
  -1  16   7      101.12      102.78      2.40 o
   0  16   7       20.72       25.08      1.41 o
   1  16   7       29.33       33.87      2.57 o
   2  16   7       82.84       83.54      2.43 o
   3  16   7       19.39       18.46      1.54 o
   4  16   7       11.07       10.03      1.29 o
   5  16   7       22.99       23.03      2.38 o
   6  16   7        7.96        9.17      1.84 o
  -4  17   7        0.53       -0.65      1.27 o
  -3  17   7       47.10       46.72      3.64 o
  -2  17   7       23.20       25.12      4.18 o
  -1  17   7        3.00        4.36      1.41 o
   0  17   7       14.27       15.45      1.75 o
   1  17   7       34.90       38.25      2.52 o
   2  17   7        4.49        6.02      1.53 o
   3  17   7        9.95        9.87      1.63 o
   4  17   7        2.64        1.82      1.49 o
 -14   0   8        5.14        5.69      0.99 o
 -12   0   8        9.01        6.37      0.77 o
 -10   0   8       54.46       45.48      0.95 o
  -8   0   8      201.84      191.69      2.05 o
  -6   0   8     4029.20     3822.25     29.17 o
  -4   0   8       98.33      100.12      0.98 o
  -2   0   8       15.76       30.40      0.44 o
   0   0   8      206.93      184.34      1.40 o
   2   0   8     2860.94     3176.76     19.12 o
   4   0   8      977.25      944.73      6.56 o
   6   0   8       11.38        7.63      0.41 o
   8   0   8        7.27        4.66      0.39 o
  10   0   8      104.86      110.82      1.55 o
  12   0   8        0.91        1.06      0.57 o
  14   0   8      198.61      210.03      3.92 o
 -14   1   8        3.92        3.95      0.67 o
 -13   1   8        1.98        1.48      0.45 o
 -12   1   8       43.09       44.92      1.48 o
 -11   1   8      103.52       94.11      1.77 o
 -10   1   8      174.62      162.13      1.39 o
  -9   1   8        0.25        0.22      0.23 o
  -8   1   8      612.62      620.36      3.86 o
  -7   1   8      505.94      471.70      2.82 o
  -6   1   8       36.10       38.64      0.50 o
  -5   1   8     1222.99     1152.31      6.09 o
  -4   1   8      776.74      734.02      3.95 o
  -3   1   8        9.05       13.27      0.32 o
  -2   1   8      435.87      568.97      2.72 o
  -1   1   8     1370.86     1471.89      6.40 o
   0   1   8     1068.89     1122.39      5.07 o
   1   1   8     2132.18     2329.91     10.02 o
   2   1   8      838.21      834.83      3.72 o
   3   1   8       56.21       47.05      0.39 o
   4   1   8     1222.27     1362.34      6.41 o
   5   1   8      193.49      225.05      1.27 o
   6   1   8     1368.59     1370.45      7.33 o
   7   1   8      132.72      140.00      1.06 o
   8   1   8       24.67       35.00      0.51 o
   9   1   8        1.01        1.13      0.26 o
  10   1   8       81.51       84.74      0.89 o
  11   1   8       24.20       25.48      0.56 o
  12   1   8       15.22       18.52      0.59 o
  13   1   8       10.14        8.49      0.61 o
  14   1   8        0.88        0.84      0.63 o
 -14   2   8       10.89        9.83      1.22 o
 -13   2   8       32.60       29.28      0.78 o
 -12   2   8       43.68       41.26      1.16 o
 -11   2   8       32.47       32.76      0.70 o
 -10   2   8      158.44      151.46      2.62 o
  -9   2   8        3.26        4.09      0.26 o
  -8   2   8      197.64      192.09      1.44 o
  -7   2   8      256.63      233.06      1.55 o
  -6   2   8      173.14      153.16      1.11 o
  -5   2   8      584.44      551.10      2.91 o
  -4   2   8      323.82      346.29      2.00 o
  -3   2   8      243.70      239.82      1.33 o
  -2   2   8      128.72      193.92      1.14 o
  -1   2   8      111.54      131.69      0.89 o
   0   2   8     1719.91     1833.90      8.08 o
   1   2   8      431.75      454.82      2.16 o
   2   2   8        6.63       14.77      0.27 o
   3   2   8       71.98       84.91      0.58 o
   4   2   8      491.42      548.16      2.71 o
   5   2   8      159.09      153.28      0.96 o
   6   2   8       38.30       33.69      0.47 o
   7   2   8      805.50      804.95      4.50 o
   8   2   8       45.35       44.28      0.60 o
   9   2   8      203.16      209.43      1.73 o
  10   2   8      216.39      210.59      1.63 o
  11   2   8        0.49        0.82      0.34 o
  12   2   8        0.13        0.31      0.35 o
  13   2   8      130.05      134.34      2.05 o
  14   2   8        8.57        9.74      0.80 o
 -14   3   8        0.12        0.28      0.62 o
 -13   3   8        3.87        3.48      0.41 o
 -12   3   8        4.37        4.90      0.55 o
 -11   3   8      107.86      104.52      2.46 o
 -10   3   8        0.00       -0.13      0.29 o
  -9   3   8        8.91        8.42      0.33 o
  -8   3   8        4.90        5.98      0.42 o
  -7   3   8      717.25      767.98      6.04 o
  -6   3   8      699.68      685.85      3.98 o
  -5   3   8      703.18      702.99      3.85 o
  -4   3   8       43.34       46.00      0.48 o
  -3   3   8      705.55      708.89      3.52 o
  -2   3   8       56.94       72.34      0.54 o
  -1   3   8     2788.68     2815.64     13.36 o
   0   3   8      177.62      224.25      1.32 o
   1   3   8      209.91      242.21      1.30 o
   2   3   8       64.65       57.90      0.60 o
   3   3   8      534.40      551.83      2.58 o
   4   3   8      209.68      200.87      1.17 o
   5   3   8     1124.76     1124.62      5.56 o
   6   3   8      582.22      609.17      3.70 o
   7   3   8      154.57      164.82      1.29 o
   8   3   8        8.74        9.80      0.41 o
   9   3   8      227.23      219.36      1.67 o
  10   3   8       50.57       46.91      0.68 o
  11   3   8        3.15        3.63      0.39 o
  12   3   8       90.69       91.73      1.27 o
  13   3   8       34.19       37.50      0.86 o
  14   3   8        3.82        3.91      1.44 o
 -13   4   8       38.30       35.56      1.79 o
 -12   4   8       27.05       24.74      0.77 o
 -11   4   8        6.03        5.50      0.35 o
 -10   4   8        2.19        2.50      0.31 o
  -9   4   8       28.55       27.42      0.53 o
  -8   4   8       92.98       79.15      1.20 o
  -7   4   8      476.48      447.61      3.89 o
  -6   4   8       29.27       25.33      0.43 o
  -5   4   8        5.47        5.20      0.21 o
  -4   4   8      190.09      188.95      1.19 o
  -3   4   8      623.52      599.70      3.01 o
  -2   4   8      153.26      174.80      1.03 o
  -1   4   8     1586.09     1733.40      7.74 o
   0   4   8       53.32       66.09      0.53 o
   1   4   8      285.23      282.00      1.47 o
   2   4   8       59.04       60.99      0.53 o
   3   4   8      253.01      301.95      1.56 o
   4   4   8      444.92      433.49      2.18 o
   5   4   8        1.66        0.30      0.20 o
   6   4   8      952.82      968.13      5.96 o
   7   4   8      184.67      176.56      1.80 o
   8   4   8       43.02       41.99      0.63 o
   9   4   8       20.21       19.26      0.50 o
  10   4   8        0.41        0.55      0.32 o
  11   4   8       60.68       68.75      1.06 o
  12   4   8        4.23        4.40      0.48 o
  13   4   8       32.25       33.89      1.06 o
 -13   5   8        3.17        3.01      0.63 o
 -12   5   8        0.77        1.10      0.33 o
 -11   5   8       42.40       41.39      1.02 o
 -10   5   8       76.35       78.12      1.63 o
  -9   5   8      115.89      112.99      2.12 o
  -8   5   8      128.14      138.92      1.88 o
  -7   5   8     1364.76     1349.46      9.05 o
  -6   5   8       11.94       15.12      0.38 o
  -5   5   8     1297.27     1237.96      7.91 o
  -4   5   8      537.31      536.02      2.90 o
  -3   5   8       71.61       70.18      0.67 o
  -2   5   8        4.22        8.74      0.26 o
  -1   5   8       38.64       37.85      0.47 o
   0   5   8      409.65      489.36      2.38 o
   1   5   8      139.58      123.42      0.82 o
   2   5   8      292.95      283.66      1.58 o
   3   5   8      224.12      226.57      1.31 o
   4   5   8      421.56      460.19      2.49 o
   5   5   8     1822.79     1866.60      9.54 o
   6   5   8      111.81      111.37      1.07 o
   7   5   8        3.06        4.43      0.40 o
   8   5   8       41.10       36.76      0.63 o
   9   5   8       34.98       34.70      0.63 o
  10   5   8      116.53      116.59      1.88 o
  11   5   8        8.05        9.67      0.52 o
  12   5   8       20.73       19.12      0.77 o
  13   5   8       29.05       31.69      0.91 o
  14   5   8        0.01       -0.86      0.86 o
 -13   6   8        7.02        7.60      1.39 o
 -12   6   8        0.15        0.17      0.32 o
 -11   6   8        3.68        3.19      0.36 o
 -10   6   8       58.21       59.32      1.32 o
  -9   6   8      288.54      277.81      4.08 o
  -8   6   8      108.34      101.52      1.10 o
  -7   6   8       31.74       31.46      0.61 o
  -6   6   8       31.64       32.77      0.53 o
  -5   6   8       49.23       52.71      0.64 o
  -4   6   8       78.40       81.53      0.78 o
  -3   6   8       31.16       33.07      0.51 o
  -2   6   8      349.45      354.87      2.03 o
  -1   6   8       76.68       67.56      0.67 o
   0   6   8      126.53      124.97      0.90 o
   1   6   8      584.20      568.45      2.85 o
   2   6   8      151.03      143.66      1.04 o
   3   6   8      499.90      435.72      2.49 o
   4   6   8      413.74      420.41      2.42 o
   5   6   8     1739.70     1799.93     12.31 o
   6   6   8      586.34      573.89      3.92 o
   7   6   8      382.84      366.75      3.55 o
   8   6   8       55.21       54.50      0.95 o
   9   6   8       13.20       13.47      0.53 o
  10   6   8       73.62       75.92      1.83 o
  11   6   8        4.86        3.55      0.53 o
  12   6   8        1.13        1.43      0.50 o
  13   6   8       10.48       10.72      0.74 o
  14   6   8        2.82        2.21      1.06 o
 -13   7   8        1.53        1.77      1.14 o
 -12   7   8        4.27        4.58      0.43 o
 -11   7   8        0.02        0.38      0.37 o
 -10   7   8        4.92        4.53      0.43 o
  -9   7   8        9.49        9.54      0.53 o
  -8   7   8      615.35      592.82      7.03 o
  -7   7   8       48.28       35.03      0.71 o
  -6   7   8        0.26        0.83      0.26 o
  -5   7   8      490.19      450.44      3.26 o
  -4   7   8     1051.34     1027.91      6.22 o
  -3   7   8       53.99       66.96      0.76 o
  -2   7   8      822.89      806.61      4.48 o
  -1   7   8        3.91        7.03      0.37 o
   0   7   8       16.30       14.25      0.38 o
   1   7   8      234.92      226.15      1.60 o
   2   7   8      312.84      329.30      2.01 o
   3   7   8       18.66       14.44      0.48 o
   4   7   8      425.13      411.59      2.81 o
   5   7   8        0.70        0.99      0.42 o
   6   7   8      541.22      550.05      3.65 o
   7   7   8       37.66       37.24      0.83 o
   8   7   8      226.76      227.94      2.05 o
   9   7   8        0.01       -0.13      0.35 o
  10   7   8        1.43        1.30      0.42 o
  11   7   8        0.81        0.99      0.54 o
  12   7   8       88.67       90.66      2.97 o
  13   7   8        0.49       -1.04      1.16 o
 -13   8   8        4.96        5.84      1.43 o
 -12   8   8       35.03       34.26      1.54 o
 -11   8   8       36.36       36.93      0.88 o
 -10   8   8        1.70        1.77      0.44 o
  -9   8   8       21.13       19.95      0.83 o
  -8   8   8       54.97       52.80      0.92 o
  -7   8   8       89.63       90.34      1.02 o
  -6   8   8      538.63      518.68      5.86 o
  -5   8   8       95.28       86.14      1.05 o
  -4   8   8       71.99       57.84      0.83 o
  -3   8   8      231.57      219.61      1.80 o
  -2   8   8      148.56      153.91      1.33 o
  -1   8   8      624.78      606.57      3.34 o
   0   8   8      186.12      180.06      1.41 o
   1   8   8        5.40        4.05      0.35 o
   2   8   8        7.32        4.85      0.35 o
   3   8   8        2.34        2.84      0.38 o
   4   8   8      492.33      478.73      3.44 o
   5   8   8        0.37        0.49      0.35 o
   6   8   8        0.38        1.11      0.54 o
   7   8   8       14.08       11.44      0.54 o
   8   8   8      200.71      189.53      1.99 o
   9   8   8       22.65       21.12      0.69 o
  10   8   8       60.39       57.09      1.58 o
  11   8   8       25.60       26.83      0.95 o
  12   8   8        3.41        2.58      0.84 o
  13   8   8        0.00       -0.64      1.23 o
 -12   9   8       22.14       24.44      1.15 o
 -11   9   8       11.82       13.41      0.92 o
 -10   9   8       21.38       21.69      0.80 o
  -9   9   8        1.78        1.28      0.48 o
  -8   9   8       14.24       12.83      0.59 o
  -7   9   8      156.90      160.12      2.37 o
  -6   9   8       11.98       10.78      0.52 o
  -5   9   8        1.80        2.20      0.38 o
  -4   9   8      200.28      180.79      1.94 o
  -3   9   8        0.08       -0.33      0.33 o
  -2   9   8      163.55      157.92      1.59 o
  -1   9   8        5.07        4.13      0.40 o
   0   9   8       25.80       23.74      0.66 o
   1   9   8      455.40      429.54      2.82 o
   2   9   8      254.00      234.05      2.07 o
   3   9   8       55.69       49.63      0.94 o
   4   9   8        2.90        1.69      0.42 o
   5   9   8      211.18      209.19      1.84 o
   6   9   8       90.10       85.50      1.32 o
   7   9   8       16.74       16.10      0.64 o
   8   9   8      238.13      230.27      3.38 o
   9   9   8        5.53        7.52      0.73 o
  10   9   8       16.55       15.11      1.13 o
  11   9   8        0.25        0.41      0.58 o
  12   9   8        1.43        0.07      1.55 o
 -12  10   8        1.68        0.34      1.64 o
 -11  10   8      106.18      111.19      4.53 o
 -10  10   8       31.51       32.05      1.14 o
  -9  10   8       59.87       60.84      1.54 o
  -8  10   8       86.47       88.94      1.44 o
  -7  10   8       72.69       71.15      1.89 o
  -6  10   8      261.39      256.95      3.41 o
  -5  10   8        2.72        3.55      0.45 o
  -4  10   8       12.08       11.69      0.57 o
  -3  10   8       39.22       37.46      0.86 o
  -2  10   8      642.83      637.55      5.44 o
  -1  10   8        1.53        0.80      0.42 o
   0  10   8       75.21       79.05      1.09 o
   1  10   8      532.76      521.87      3.78 o
   2  10   8       11.42       14.39      0.61 o
   3  10   8      113.66      103.28      1.43 o
   4  10   8       59.07       63.01      1.19 o
   5  10   8        7.89        8.79      0.56 o
   6  10   8       13.34       14.35      0.64 o
   7  10   8        6.63        5.76      0.54 o
   8  10   8       28.75       30.44      0.87 o
   9  10   8        1.04        0.84      0.47 o
  10  10   8       15.44       15.14      0.72 o
  11  10   8        9.87       11.30      0.88 o
  12  10   8       18.18       22.87      2.34 o
 -11  11   8        0.10        1.62      1.85 o
 -10  11   8       11.33       12.09      0.93 o
  -9  11   8        0.20       -0.10      0.63 o
  -8  11   8        2.00        1.86      0.57 o
  -7  11   8       21.25       22.59      0.75 o
  -6  11   8       69.67       63.68      1.30 o
  -5  11   8       53.25       52.33      1.04 o
  -4  11   8       18.21       18.99      0.88 o
  -3  11   8        0.48       -0.40      0.45 o
  -2  11   8       35.15       29.69      0.90 o
  -1  11   8        1.54       -0.13      0.50 o
   0  11   8       54.40       55.09      1.10 o
   1  11   8       11.08       13.17      0.61 o
   2  11   8        0.83        0.89      0.53 o
   3  11   8       86.47       85.78      1.46 o
   4  11   8        0.02       -0.06      0.54 o
   5  11   8       87.90       79.47      1.36 o
   6  11   8        0.01       -0.35      0.51 o
   7  11   8        7.83        7.48      0.65 o
   8  11   8       14.53       13.89      0.72 o
   9  11   8       34.83       35.40      0.97 o
  10  11   8       28.21       27.88      1.60 o
  11  11   8        1.40        1.83      1.82 o
 -10  12   8        4.62        3.65      1.44 o
  -9  12   8      165.27      175.91      5.86 o
  -8  12   8       35.06       38.62      1.17 o
  -7  12   8       16.22       17.30      0.75 o
  -6  12   8        3.74        2.24      0.54 o
  -5  12   8      130.90      135.32      2.25 o
  -4  12   8        7.44        7.26      0.61 o
  -3  12   8      308.49      312.15      4.60 o
  -2  12   8        4.41        3.78      0.67 o
  -1  12   8       63.94       58.62      1.30 o
   0  12   8      298.61      294.17      2.80 o
   1  12   8       24.07       23.40      0.87 o
   2  12   8       10.34       11.14      0.78 o
   3  12   8        2.39        2.65      0.62 o
   4  12   8        2.45        1.98      0.70 o
   5  12   8      141.94      148.14      2.15 o
   6  12   8       21.15       22.69      0.94 o
   7  12   8       48.55       50.71      1.32 o
   8  12   8        0.18       -0.41      0.65 o
   9  12   8        0.54        0.68      0.69 o
  10  12   8        5.34        4.11      1.26 o
  11  12   8        7.49       11.26      2.15 o
 -10  13   8        8.57       12.20      2.58 o
  -9  13   8        7.58        8.73      1.39 o
  -8  13   8       25.01       27.81      1.32 o
  -7  13   8        6.50        7.30      0.62 o
  -6  13   8       22.72       22.85      0.92 o
  -5  13   8       22.21       20.49      0.87 o
  -4  13   8       20.80       21.03      0.91 o
  -3  13   8        3.47        6.08      0.70 o
  -2  13   8      169.78      174.98      4.63 o
  -1  13   8       13.39       14.00      0.82 o
   0  13   8       14.21       16.32      1.20 o
   1  13   8      147.86      154.65      2.21 o
   2  13   8        6.23        5.80      0.77 o
   3  13   8      306.49      313.28      3.34 o
   4  13   8       16.91       15.40      0.90 o
   5  13   8       28.90       28.76      1.09 o
   6  13   8        3.70        3.18      0.75 o
   7  13   8        4.20        3.15      0.75 o
   8  13   8        8.72        9.42      1.08 o
   9  13   8       96.90      116.41      5.01 o
  10  13   8        6.38        7.49      2.10 o
  -9  14   8        2.60        6.45      2.47 o
  -8  14   8        8.80       10.42      2.72 o
  -7  14   8        5.14        5.07      0.77 o
  -6  14   8       43.64       48.21      1.82 o
  -5  14   8        9.05        6.69      0.85 o
  -4  14   8       38.40       39.61      1.30 o
  -3  14   8       40.07       41.79      1.32 o
  -2  14   8       39.44       41.15      1.25 o
  -1  14   8       30.14       27.57      1.25 o
   0  14   8        4.71        4.11      0.85 o
   1  14   8       35.40       34.32      1.37 o
   2  14   8      215.11      217.92      3.05 o
   3  14   8        9.56       11.31      0.92 o
   4  14   8      186.06      193.69      3.04 o
   5  14   8        8.36        5.62      0.88 o
   6  14   8        5.20        5.25      0.90 o
   7  14   8        0.01       -0.87      0.87 o
   8  14   8       10.49        9.01      2.55 o
   9  14   8        0.14        0.20      1.90 o
  -7  15   8        1.45        2.99      2.61 o
  -6  15   8        5.25        5.65      2.75 o
  -5  15   8       31.36       31.71      1.36 o
  -4  15   8       50.85       49.90      1.52 o
  -3  15   8        4.55        5.58      0.83 o
  -2  15   8       31.36       31.82      1.36 o
  -1  15   8       56.36       61.51      2.13 o
   0  15   8       11.19       10.97      1.04 o
   1  15   8       14.42       15.79      1.12 o
   2  15   8      364.32      384.34      4.36 o
   3  15   8        0.04        0.05      0.87 o
   4  15   8        0.13        0.21      0.93 o
   5  15   8        0.31       -0.30      0.93 o
   6  15   8       13.93       14.53      1.62 o
   7  15   8       26.42       26.62      1.86 o
   8  15   8       21.97       25.73      3.05 o
  -6  16   8       10.60       10.89      1.21 o
  -5  16   8        0.12       -0.85      1.19 o
  -4  16   8       59.69       62.41      2.91 o
  -3  16   8       31.62       34.18      1.53 o
  -2  16   8        1.51        0.26      0.96 o
  -1  16   8        3.89        1.47      1.54 o
   0  16   8        9.58        9.42      1.60 o
   1  16   8        0.31        0.01      2.87 o
   2  16   8        0.01       -0.03      1.42 o
   3  16   8       20.76       22.84      1.75 o
   4  16   8      116.21      121.67      2.93 o
   5  16   8        2.26        2.45      1.92 o
   6  16   8        0.61        1.64      1.64 o
  -4  17   8        5.04        6.67      1.60 o
  -3  17   8        4.12        2.53      1.29 o
  -2  17   8       40.85       44.19      2.38 o
  -1  17   8       22.91       23.71      1.92 o
   0  17   8       12.73       14.57      2.67 o
   1  17   8        0.11       -0.29      2.43 o
   2  17   8       29.56       31.77      2.16 o
   3  17   8        9.33        8.98      1.68 o
   4  17   8        4.27        4.21      1.92 o
 -13   0   9       23.72       27.28      1.34 o
 -11   0   9      282.44      278.47      4.11 o
  -9   0   9       19.65       13.38      0.52 o
  -7   0   9       49.14       53.02      0.84 o
  -5   0   9       15.89       13.59      0.61 o
  -3   0   9     2051.20     2203.19     18.37 o
  -1   0   9       52.95       99.66      1.48 o
   1   0   9     2910.38     2991.94     18.60 o
   3   0   9     1976.83     2099.72     12.22 o
   5   0   9        0.12        1.51      0.39 o
   7   0   9       16.37       14.27      0.53 o
   9   0   9      398.25      398.49      3.98 o
  11   0   9      116.15      112.14      1.63 o
  13   0   9        1.38        2.04      0.70 o
 -14   1   9       67.54       64.21      2.09 o
 -13   1   9       52.19       52.18      1.16 o
 -12   1   9        2.82        2.46      0.44 o
 -11   1   9       30.74       30.66      0.71 o
 -10   1   9      232.67      220.87      1.77 o
  -9   1   9      594.42      578.60      4.65 o
  -8   1   9       18.75       18.55      0.40 o
  -7   1   9      111.43      116.37      0.94 o
  -6   1   9       38.69       31.05      0.46 o
  -5   1   9     1054.81      979.87      5.52 o
  -4   1   9       59.91       47.32      0.46 o
  -3   1   9      178.14      196.10      1.18 o
  -2   1   9      357.95      366.04      1.77 o
  -1   1   9      141.78      157.14      0.87 o
   0   1   9        2.35        4.53      0.15 o
   1   1   9     1323.83     1374.18      6.03 o
   2   1   9       43.63       65.79      0.47 o
   3   1   9     1723.79     1701.48      7.27 o
   4   1   9       16.75       11.92      0.26 o
   5   1   9       58.74       59.03      0.63 o
   6   1   9       23.69       25.73      0.45 o
   7   1   9      359.67      355.57      2.21 o
   8   1   9       93.14       87.99      0.88 o
   9   1   9        0.23        0.59      0.29 o
  10   1   9      177.26      181.56      1.57 o
  11   1   9       63.13       66.10      0.86 o
  12   1   9        3.45        3.46      0.48 o
  13   1   9       26.59       31.04      0.94 o
  14   1   9        2.52        2.69      0.85 o
 -14   2   9       14.42       13.55      1.02 o
 -13   2   9       17.79       16.22      0.78 o
 -12   2   9       55.54       55.46      1.38 o
 -11   2   9      164.20      153.71      1.67 o
 -10   2   9       37.72       34.84      0.59 o
  -9   2   9       24.08       22.37      0.47 o
  -8   2   9       94.75       73.86      0.78 o
  -7   2   9       15.79       16.52      0.38 o
  -6   2   9      229.93      217.63      1.48 o
  -5   2   9      577.49      605.05      3.54 o
  -4   2   9      811.42      858.13      4.40 o
  -3   2   9       20.41       25.52      0.36 o
  -2   2   9      466.84      470.90      2.33 o
  -1   2   9       63.07       64.56      0.60 o
   0   2   9     1199.46     1437.54      6.15 o
   1   2   9       66.58       66.71      0.49 o
   2   2   9      990.37      997.15      4.39 o
   3   2   9      406.08      385.54      1.88 o
   4   2   9       98.85      106.70      0.90 o
   5   2   9      376.14      361.59      1.92 o
   6   2   9       17.30       14.84      0.39 o
   7   2   9      290.41      311.88      2.12 o
   8   2   9      158.91      156.35      1.48 o
   9   2   9        1.34        0.81      0.28 o
  10   2   9       30.51       29.63      0.64 o
  11   2   9        0.01        0.28      0.32 o
  12   2   9        3.53        4.48      0.49 o
  13   2   9        3.89        4.89      0.59 o
  14   2   9        6.94        7.37      1.48 o
 -14   3   9       11.41       10.54      0.95 o
 -13   3   9        3.62        2.55      0.40 o
 -12   3   9       18.58       18.73      0.89 o
 -11   3   9       46.12       45.41      1.52 o
 -10   3   9      366.56      366.99      5.62 o
  -9   3   9       54.63       51.51      0.68 o
  -8   3   9       25.72       23.80      0.52 o
  -7   3   9       33.43       22.11      0.43 o
  -6   3   9      796.14      812.90      4.69 o
  -5   3   9      251.50      239.25      1.61 o
  -4   3   9      204.00      212.54      1.32 o
  -3   3   9      124.48      153.52      0.98 o
  -2   3   9     1624.04     1632.90      7.49 o
  -1   3   9        6.40        7.91      0.25 o
   0   3   9     1963.43     2052.80      8.92 o
   1   3   9      257.50      274.48      2.00 o
   2   3   9       17.43       21.29      0.37 o
   3   3   9       34.78       28.47      0.35 o
   4   3   9      272.68      256.09      1.47 o
   5   3   9      653.14      719.70      3.82 o
   6   3   9     1394.05     1372.78      7.89 o
   7   3   9       45.71       53.31      0.68 o
   8   3   9      116.63      109.55      1.03 o
   9   3   9       29.08       29.33      0.58 o
  10   3   9      179.59      173.04      1.53 o
  11   3   9       71.25       72.20      1.03 o
  12   3   9        2.29        2.53      0.41 o
  13   3   9        0.91        0.21      0.48 o
 -13   4   9        2.08        1.81      0.36 o
 -12   4   9      203.10      201.74      4.03 o
 -11   4   9        7.37        9.50      0.43 o
 -10   4   9        8.14        6.67      0.38 o
  -9   4   9       10.24        7.85      0.33 o
  -8   4   9      140.81      142.46      2.07 o
  -7   4   9      317.92      294.06      1.98 o
  -6   4   9      352.58      308.56      2.06 o
  -5   4   9       32.15       19.82      0.41 o
  -4   4   9        4.26        3.22      0.32 o
  -3   4   9       82.07       85.92      0.70 o
  -2   4   9      260.21      275.98      1.56 o
  -1   4   9       90.36      104.52      0.76 o
   0   4   9       99.30      135.86      0.85 o
   1   4   9       32.85       25.60      0.65 o
   2   4   9      559.38      505.01      2.53 o
   3   4   9       20.76       21.90      0.35 o
   4   4   9       50.48       41.92      0.81 o
   5   4   9      213.32      161.51      1.18 o
   6   4   9      155.39      154.46      1.27 o
   7   4   9       59.53       60.43      0.74 o
   8   4   9      122.53      118.65      1.14 o
   9   4   9       12.35       12.05      0.42 o
  10   4   9       42.18       35.75      0.69 o
  11   4   9        6.10        6.19      0.45 o
  12   4   9        0.31        0.82      0.50 o
  13   4   9       10.28       10.61      0.62 o
 -13   5   9       41.13       42.92      2.33 o
 -12   5   9       16.45       16.53      0.81 o
 -11   5   9        0.36       -0.08      0.41 o
 -10   5   9       77.06       79.12      1.68 o
  -9   5   9       22.43       19.11      0.49 o
  -8   5   9      132.69      136.61      2.66 o
  -7   5   9      486.59      458.22      3.97 o
  -6   5   9       12.70       18.60      0.42 o
  -5   5   9       13.96       10.49      0.35 o
  -4   5   9       11.45       11.03      0.31 o
  -3   5   9      676.73      655.56      4.96 o
  -2   5   9      278.60      267.30      1.54 o
  -1   5   9       31.24       28.79      0.38 o
   0   5   9     1653.24     1655.64      7.33 o
   1   5   9     1311.40     1343.00      6.17 o
   2   5   9      195.46      189.24      1.54 o
   3   5   9      209.50      206.58      1.28 o
   4   5   9      170.02      163.29      1.24 o
   5   5   9       10.49       14.63      0.40 o
   6   5   9       76.23       79.89      0.88 o
   7   5   9      453.05      445.14      3.01 o
   8   5   9        9.23       10.28      0.49 o
   9   5   9       17.14       16.78      0.55 o
  10   5   9       48.75       50.66      0.82 o
  11   5   9       25.71       27.37      0.80 o
  12   5   9        4.73        3.94      0.53 o
  13   5   9       16.82       16.89      0.82 o
  14   5   9       45.33       49.12      1.98 o
 -13   6   9        6.38        5.18      0.72 o
 -12   6   9       23.30       22.82      0.78 o
 -11   6   9       47.93       47.79      1.33 o
 -10   6   9       28.02       27.40      0.68 o
  -9   6   9       22.01       22.11      0.75 o
  -8   6   9      470.88      465.96      5.00 o
  -7   6   9       11.38       11.88      0.39 o
  -6   6   9      128.87      104.81      1.06 o
  -5   6   9      385.73      359.22      2.75 o
  -4   6   9        4.83        5.22      0.28 o
  -3   6   9        3.09        1.08      0.22 o
  -2   6   9     1559.27     1507.13      7.38 o
  -1   6   9     1071.70     1018.52      4.99 o
   0   6   9      100.31      124.11      0.97 o
   1   6   9     1189.10     1203.92      5.84 o
   2   6   9     1565.67     1539.23      7.58 o
   3   6   9       37.63       34.07      0.59 o
   4   6   9      924.55      885.55      5.10 o
   5   6   9       55.86       60.39      1.03 o
   6   6   9       15.24        9.07      0.53 o
   7   6   9       21.75       20.11      0.79 o
   8   6   9        0.05        0.04      0.35 o
   9   6   9        0.20        0.32      0.35 o
  10   6   9        7.56        6.90      0.53 o
  11   6   9        4.80        4.29      0.48 o
  12   6   9       33.98       35.54      1.24 o
  13   6   9        0.12       -0.47      1.12 o
  14   6   9        0.71       -0.99      0.99 o
 -13   7   9       34.65       43.33      2.23 o
 -12   7   9        1.30        1.54      0.39 o
 -11   7   9       77.51       83.22      2.06 o
 -10   7   9       47.17       49.94      1.21 o
  -9   7   9       84.38       82.36      1.40 o
  -8   7   9       15.13       16.21      0.58 o
  -7   7   9      236.87      238.82      2.13 o
  -6   7   9       85.50       80.38      0.96 o
  -5   7   9       35.71       37.70      0.64 o
  -4   7   9       15.51       18.39      0.57 o
  -3   7   9     1394.23     1349.24     10.88 o
  -2   7   9      101.94       91.21      1.29 o
  -1   7   9      311.90      292.66      1.83 o
   0   7   9       96.13       98.04      0.94 o
   1   7   9      878.87      906.34      4.86 o
   2   7   9        6.43        7.60      0.33 o
   3   7   9      374.65      345.12      2.34 o
   4   7   9        1.60        6.60      0.44 o
   5   7   9      113.12      106.26      1.22 o
   6   7   9        2.84        2.30      0.39 o
   7   7   9      295.62      297.70      2.94 o
   8   7   9      146.08      143.47      1.63 o
   9   7   9       22.37       23.17      0.68 o
  10   7   9       26.70       23.89      0.76 o
  11   7   9       43.55       47.03      1.14 o
  12   7   9        9.52        8.06      1.50 o
  13   7   9       27.21       27.33      2.07 o
 -13   8   9        0.16       -0.67      1.32 o
 -12   8   9        4.37        6.00      0.68 o
 -11   8   9       85.24       88.39      1.44 o
 -10   8   9        0.20        0.27      0.42 o
  -9   8   9       96.05       96.01      1.82 o
  -8   8   9        3.87        4.62      0.44 o
  -7   8   9      101.08       94.97      1.15 o
  -6   8   9       61.80       67.85      1.09 o
  -5   8   9       92.55       95.18      1.07 o
  -4   8   9       60.28       54.93      1.08 o
  -3   8   9       45.05       42.16      0.74 o
  -2   8   9       23.40       23.88      0.60 o
  -1   8   9      947.27      967.91      5.85 o
   0   8   9       42.19       43.27      0.72 o
   1   8   9      204.64      211.97      1.69 o
   2   8   9        0.63        1.78      0.33 o
   3   8   9      282.61      261.45      2.18 o
   4   8   9        1.67        0.39      0.34 o
   5   8   9      314.59      294.80      2.27 o
   6   8   9      116.53      120.12      1.64 o
   7   8   9       33.08       28.56      0.79 o
   8   8   9       53.34       59.57      1.03 o
   9   8   9      181.49      181.43      1.84 o
  10   8   9        0.04        0.29      0.47 o
  11   8   9       63.40       63.73      2.20 o
  12   8   9        2.76        1.57      0.62 o
  13   8   9       27.14       32.17      2.23 o
 -12   9   9       22.42       33.71      2.67 o
 -11   9   9        2.97        3.45      0.64 o
 -10   9   9        0.01        0.28      0.53 o
  -9   9   9       18.86       23.96      0.94 o
  -8   9   9       57.46       59.62      1.77 o
  -7   9   9        0.62        1.33      0.38 o
  -6   9   9      255.97      239.30      2.74 o
  -5   9   9       25.72       26.33      0.68 o
  -4   9   9       29.69       27.76      0.66 o
  -3   9   9      473.65      457.76      4.21 o
  -2   9   9      140.85      139.40      1.51 o
  -1   9   9       45.72       40.48      0.92 o
   0   9   9      606.01      599.20      4.49 o
   1   9   9      108.98      111.46      1.23 o
   2   9   9      114.36      105.11      1.30 o
   3   9   9      331.86      308.29      2.54 o
   4   9   9        2.27        2.53      0.43 o
   5   9   9        1.90        0.81      0.46 o
   6   9   9        1.72        1.90      0.53 o
   7   9   9        6.02        8.25      0.60 o
   8   9   9       29.97       30.92      0.88 o
   9   9   9      168.14      162.23      2.24 o
  10   9   9        2.21        2.52      0.79 o
  11   9   9        0.03       -0.48      0.60 o
  12   9   9        6.89        4.95      1.60 o
 -12  10   9        6.69        6.96      1.95 o
 -11  10   9       43.48       46.23      2.60 o
 -10  10   9        3.60        4.65      0.68 o
  -9  10   9       33.15       31.92      1.99 o
  -8  10   9       25.85       24.46      0.88 o
  -7  10   9        0.42        0.51      0.39 o
  -6  10   9        3.56        3.78      0.47 o
  -5  10   9      105.51      108.22      1.66 o
  -4  10   9       46.18       47.17      0.95 o
  -3  10   9        0.23       -0.38      0.38 o
  -2  10   9       28.00       26.36      0.82 o
  -1  10   9      724.17      722.28      7.34 o
   0  10   9       50.59       50.05      0.90 o
   1  10   9        1.85        0.50      0.42 o
   2  10   9      326.85      325.05      2.70 o
   3  10   9      324.16      319.80      2.84 o
   4  10   9        0.28        1.36      0.49 o
   5  10   9       96.66       88.92      1.47 o
   6  10   9      223.22      222.76      2.71 o
   7  10   9        2.34        3.59      0.53 o
   8  10   9        7.61        8.84      0.60 o
   9  10   9       81.52       85.61      2.01 o
  10  10   9       91.30       94.79      2.43 o
  11  10   9       12.52       11.50      1.12 o
  12  10   9       62.79       81.98      3.59 o
 -11  11   9        4.44        5.83      2.03 o
 -10  11   9       82.45       88.37      3.46 o
  -9  11   9       64.75       68.22      2.21 o
  -8  11   9        0.88        0.32      0.55 o
  -7  11   9        5.00        4.73      0.49 o
  -6  11   9       49.21       52.69      1.09 o
  -5  11   9       60.10       53.67      1.06 o
  -4  11   9        7.31        6.84      0.57 o
  -3  11   9        1.85        3.42      0.55 o
  -2  11   9      186.33      187.31      3.17 o
  -1  11   9      204.95      205.76      2.94 o
   0  11   9       37.39       36.78      0.97 o
   1  11   9       20.63       20.40      0.71 o
   2  11   9       41.69       41.84      1.25 o
   3  11   9       14.72       13.94      0.75 o
   4  11   9       38.33       29.99      1.32 o
   5  11   9       11.69       12.05      0.76 o
   6  11   9       43.58       39.86      1.06 o
   7  11   9        2.84        2.74      0.59 o
   8  11   9        0.02       -0.45      0.51 o
   9  11   9        1.88        1.72      0.51 o
  10  11   9       17.17       16.38      0.88 o
  11  11   9       92.22       99.53      4.25 o
 -10  12   9        1.02        2.87      2.25 o
  -9  12   9        1.92        2.07      0.83 o
  -8  12   9       56.33       56.68      1.35 o
  -7  12   9        6.27        5.22      0.56 o
  -6  12   9       14.42       13.37      0.71 o
  -5  12   9       16.10       18.60      0.77 o
  -4  12   9      100.90       97.65      2.89 o
  -3  12   9       19.80       17.81      0.88 o
  -2  12   9      383.09      383.89      5.21 o
  -1  12   9       82.44       81.06      1.49 o
   0  12   9       44.46       44.93      1.12 o
   1  12   9       13.46       12.90      0.86 o
   2  12   9      391.16      379.38      3.65 o
   3  12   9        6.50        7.40      0.72 o
   4  12   9        3.49        4.34      0.74 o
   5  12   9       66.55       68.79      1.46 o
   6  12   9      321.72      324.61      6.69 o
   7  12   9       13.80       13.83      0.87 o
   8  12   9       50.96       53.22      2.29 o
   9  12   9        2.70        2.67      0.65 o
  10  12   9        0.99       -0.02      1.71 o
  -9  13   9        0.78        3.91      2.42 o
  -8  13   9       72.38       77.33      1.94 o
  -7  13   9        2.90        3.19      0.69 o
  -6  13   9       21.26       19.33      0.96 o
  -5  13   9        0.24       -0.35      0.65 o
  -4  13   9        0.02       -0.31      0.58 o
  -3  13   9        0.19       -0.58      0.58 o
  -2  13   9      128.31      131.02      2.31 o
  -1  13   9        1.58        1.49      0.63 o
   0  13   9      101.93      111.86      2.02 o
   1  13   9      249.69      245.98      4.03 o
   2  13   9       96.59       95.67      1.72 o
   3  13   9       12.89       14.59      0.91 o
   4  13   9      184.35      192.23      3.69 o
   5  13   9        8.64        8.69      0.89 o
   6  13   9       33.30       32.77      1.26 o
   7  13   9       21.46       21.96      1.32 o
   8  13   9       11.81       10.44      1.45 o
   9  13   9        2.86        0.11      1.88 o
  -8  14   9       11.16       12.45      2.91 o
  -7  14   9        7.84        6.05      0.92 o
  -6  14   9        4.35        4.92      0.78 o
  -5  14   9       66.92       64.92      1.97 o
  -4  14   9       12.69       12.45      0.89 o
  -3  14   9        6.51        6.91      0.79 o
  -2  14   9       19.24       21.78      0.97 o
  -1  14   9       93.06       97.61      2.00 o
   0  14   9        7.13        6.97      0.92 o
   1  14   9      470.97      469.82      5.46 o
   2  14   9       11.97       14.40      1.08 o
   3  14   9        3.68        3.17      1.11 o
   4  14   9       49.87       46.84      1.53 o
   5  14   9       21.13       19.14      1.63 o
   6  14   9       40.63       43.95      2.63 o
   7  14   9        5.36        3.71      1.01 o
   8  14   9        2.79        0.52      1.73 o
  -7  15   9        6.13        6.91      2.03 o
  -6  15   9       23.04       21.96      2.01 o
  -5  15   9        1.86        1.85      1.27 o
  -4  15   9        7.71        9.64      0.96 o
  -3  15   9        0.90        0.90      0.72 o
  -2  15   9        1.44        1.53      0.85 o
  -1  15   9        1.03        0.53      0.83 o
   0  15   9       88.40       92.81      2.05 o
   1  15   9        3.44        2.58      1.31 o
   2  15   9       35.35       34.77      1.42 o
   3  15   9      130.30      130.68      2.70 o
   4  15   9       73.66       82.30      2.63 o
   5  15   9       23.67       27.98      1.49 o
   6  15   9        9.81       12.20      1.56 o
   7  15   9        9.95        9.73      1.90 o
  -5  16   9        0.18       -1.12      1.12 o
  -4  16   9        1.96        2.46      1.36 o
  -3  16   9       46.59       49.97      3.47 o
  -2  16   9       19.72       20.18      1.49 o
  -1  16   9       32.62       32.60      1.84 o
   0  16   9       30.33       30.40      2.02 o
   1  16   9       29.02       30.05      3.62 o
   2  16   9        1.75       -0.11      1.38 o
   3  16   9        0.68        0.48      1.05 o
   4  16   9       15.25       19.97      1.84 o
   5  16   9       45.21       47.68      3.35 o
  -3  17   9        1.72        2.49      1.50 o
  -2  17   9       47.87       54.84      6.39 o
  -1  17   9       12.88       15.11      2.91 o
   0  17   9        2.54        2.79      2.52 o
   1  17   9       16.77       17.38      2.87 o
   2  17   9        3.72        3.71      1.76 o
   3  17   9       29.86       27.60      2.02 o
 -12   0  10        1.95        2.07      0.97 o
 -10   0  10      372.55      360.13      5.93 o
  -8   0  10       22.37       20.52      0.98 o
  -6   0  10        5.67       12.20      0.49 o
  -4   0  10      815.10      807.29      5.89 o
  -2   0  10      444.60      463.26      3.24 o
   0   0  10     2901.51     2963.05     18.49 o
   2   0  10     5263.67     5468.48     31.24 o
   4   0  10     1017.49     1029.94      6.63 o
   6   0  10      909.64      972.35      8.86 o
   8   0  10      249.95      247.40      4.16 o
  10   0  10      258.74      280.74      3.10 o
  12   0  10       85.75       87.35      1.47 o
 -13   1  10       13.92       13.12      1.27 o
 -12   1  10       22.52       22.52      0.85 o
 -11   1  10       12.54       13.35      0.54 o
 -10   1  10       11.59       12.17      0.41 o
  -9   1  10       30.79       29.79      0.55 o
  -8   1  10      383.93      354.08      2.55 o
  -7   1  10       19.10       16.02      0.39 o
  -6   1  10      844.73      786.55      4.54 o
  -5   1  10       63.80       64.34      0.69 o
  -4   1  10      652.59      625.81      3.30 o
  -3   1  10       67.57       61.99      0.76 o
  -2   1  10      227.53      173.50      1.18 o
  -1   1  10      399.14      360.45      1.72 o
   0   1  10      248.08      233.95      1.23 o
   1   1  10      374.94      393.46      1.91 o
   2   1  10      929.00      970.04      4.29 o
   3   1  10      854.95      866.13      3.85 o
   4   1  10       34.36       50.44      0.59 o
   5   1  10       29.36       35.99      0.50 o
   6   1  10       28.31       24.96      0.50 o
   7   1  10      434.25      422.61      2.74 o
   8   1  10      493.18      464.37      3.14 o
   9   1  10        0.74        0.57      0.30 o
  10   1  10      316.03      321.19      2.43 o
  11   1  10        2.69        2.52      0.38 o
  12   1  10      174.04      172.10      2.14 o
  13   1  10        0.00       -0.36      0.50 o
  14   1  10       51.62       53.47      2.73 o
 -13   2  10        1.14        0.58      0.49 o
 -12   2  10        1.06        0.16      0.36 o
 -11   2  10       22.66       18.33      0.61 o
 -10   2  10       30.12       28.08      0.57 o
  -9   2  10      131.81      130.61      1.22 o
  -8   2  10       15.45       12.06      0.37 o
  -7   2  10        0.05        0.78      0.22 o
  -6   2  10      721.35      710.73      4.15 o
  -5   2  10      705.64      690.45      4.03 o
  -4   2  10      506.03      505.72      3.19 o
  -3   2  10       82.27      106.51      0.76 o
  -2   2  10       61.48       61.18      0.49 o
  -1   2  10     1495.72     1528.06      6.76 o
   0   2  10      909.91      961.19      4.32 o
   1   2  10       94.17      112.46      1.09 o
   2   2  10       55.75       62.51      0.80 o
   3   2  10      745.77      782.32      3.57 o
   4   2  10      372.09      395.66      2.03 o
   5   2  10       39.52       33.01      0.48 o
   6   2  10      682.71      691.58      4.19 o
   7   2  10      289.72      290.85      2.04 o
   8   2  10      264.41      271.21      2.05 o
   9   2  10        0.08       -0.30      0.30 o
  10   2  10      232.27      229.85      1.90 o
  11   2  10      101.48      106.31      1.16 o
  12   2  10       58.84       59.18      0.97 o
  13   2  10       14.54       16.02      0.65 o
 -13   3  10        1.15        1.33      0.45 o
 -12   3  10        7.21        6.44      0.72 o
 -11   3  10       31.18       31.20      0.97 o
 -10   3  10        1.28        1.35      0.33 o
  -9   3  10       16.02       15.58      0.46 o
  -8   3  10        2.01        0.14      0.25 o
  -7   3  10       80.16       82.41      0.82 o
  -6   3  10       69.52       71.37      1.01 o
  -5   3  10     2227.88     2130.58     11.72 o
  -4   3  10      120.73      106.60      0.82 o
  -3   3  10      251.95      233.85      1.38 o
  -2   3  10      144.40      157.99      0.94 o
  -1   3  10       96.14       67.75      0.55 o
   0   3  10       19.93       26.89      0.34 o
   1   3  10       96.51      109.57      0.73 o
   2   3  10       15.41       10.44      0.25 o
   3   3  10       14.00       15.66      0.35 o
   4   3  10       21.37       21.34      0.38 o
   5   3  10        2.41        5.95      0.27 o
   6   3  10      631.65      598.30      3.71 o
   7   3  10      190.95      175.03      1.45 o
   8   3  10       14.92       13.81      0.47 o
   9   3  10      161.17      156.51      1.45 o
  10   3  10        4.77        4.70      0.38 o
  11   3  10        2.20        1.63      0.37 o
  12   3  10       31.46       30.77      0.77 o
  13   3  10        2.05        2.30      0.59 o
 -13   4  10       29.70       27.81      0.76 o
 -12   4  10        0.01        0.09      0.39 o
 -11   4  10       97.63       93.40      1.49 o
 -10   4  10        3.89        2.78      0.37 o
  -9   4  10       17.73       14.70      0.45 o
  -8   4  10       26.39       22.61      0.61 o
  -7   4  10      567.36      561.52      3.90 o
  -6   4  10      996.98      982.07      7.14 o
  -5   4  10       83.02       72.42      1.03 o
  -4   4  10       40.12       32.75      0.48 o
  -3   4  10      513.43      482.65      2.65 o
  -2   4  10       69.19       52.86      0.51 o
  -1   4  10       19.76       28.57      0.37 o
   0   4  10       68.28      103.99      0.84 o
   1   4  10        1.95        3.32      0.20 o
   2   4  10        8.19        9.88      0.32 o
   3   4  10      767.48      751.00      3.69 o
   4   4  10      147.05      130.64      0.97 o
   5   4  10       94.54       99.73      0.90 o
   6   4  10      150.85      154.22      1.29 o
   7   4  10      296.09      283.32      2.09 o
   8   4  10        8.70        8.58      0.43 o
   9   4  10      114.35      108.73      1.51 o
  10   4  10        0.34        0.29      0.34 o
  11   4  10       30.10       31.20      0.80 o
  12   4  10       24.40       25.28      0.92 o
  13   4  10       42.92       44.41      1.15 o
  14   4  10        0.06       -0.86      0.86 o
 -13   5  10        0.48        0.07      0.54 o
 -12   5  10        5.06        5.24      0.43 o
 -11   5  10       83.27       84.30      2.11 o
 -10   5  10      229.87      235.65      3.65 o
  -9   5  10        0.22        0.03      0.28 o
  -8   5  10        3.76        3.52      0.33 o
  -7   5  10       17.53       16.55      0.44 o
  -6   5  10      153.56      137.07      1.17 o
  -5   5  10      212.86      217.62      1.61 o
  -4   5  10      229.71      194.65      1.35 o
  -3   5  10       56.74       58.65      0.64 o
  -2   5  10        0.94        1.51      0.23 o
  -1   5  10     1358.50     1234.39      5.83 o
   0   5  10        3.47        3.26      0.31 o
   1   5  10      413.65      365.80      2.10 o
   2   5  10      335.21      365.46      2.28 o
   3   5  10      116.52      127.04      0.99 o
   4   5  10      296.75      311.35      2.19 o
   5   5  10       38.22       35.51      0.66 o
   6   5  10      331.80      316.50      2.55 o
   7   5  10       19.78       18.48      0.58 o
   8   5  10       31.26       31.28      0.70 o
   9   5  10       52.94       55.03      0.96 o
  10   5  10       34.55       35.37      0.76 o
  11   5  10      130.92      131.22      2.28 o
  12   5  10        0.44        0.01      0.49 o
  13   5  10        0.96       -0.36      0.60 o
  14   5  10        4.18        3.34      1.07 o
 -13   6  10       37.25       37.94      1.99 o
 -12   6  10        5.04        5.23      0.43 o
 -11   6  10        4.83        5.77      0.45 o
 -10   6  10      180.20      180.88      3.31 o
  -9   6  10       27.23       27.32      0.62 o
  -8   6  10       63.63       66.71      1.27 o
  -7   6  10      293.08      270.96      2.03 o
  -6   6  10      142.81      144.58      1.44 o
  -5   6  10       80.78       65.99      1.00 o
  -4   6  10      662.59      610.58      4.26 o
  -3   6  10        0.22        0.07      0.21 o
  -2   6  10       67.01       56.87      0.67 o
  -1   6  10      226.77      194.95      1.33 o
   0   6  10       52.49       61.62      0.66 o
   1   6  10      481.10      448.15      2.54 o
   2   6  10      142.38      129.36      1.03 o
   3   6  10      109.81       97.09      0.92 o
   4   6  10       30.14       28.42      0.61 o
   5   6  10      380.13      378.52      2.81 o
   6   6  10       15.60       15.34      0.54 o
   7   6  10        5.87        7.58      0.45 o
   8   6  10       16.65       15.98      0.59 o
   9   6  10       17.92       18.21      0.60 o
  10   6  10       53.31       51.81      0.89 o
  11   6  10       50.18       50.86      1.58 o
  12   6  10       39.79       36.58      1.04 o
  13   6  10       48.37       53.81      2.45 o
 -13   7  10        3.48        1.83      1.24 o
 -12   7  10        6.84        6.84      0.51 o
 -11   7  10        4.20        4.82      0.51 o
 -10   7  10       23.40       27.93      0.77 o
  -9   7  10      108.51      112.14      3.10 o
  -8   7  10       38.96       41.22      0.85 o
  -7   7  10       13.75       12.25      0.44 o
  -6   7  10        4.11        5.03      0.34 o
  -5   7  10        0.60        1.61      0.29 o
  -4   7  10       22.99       33.08      0.59 o
  -3   7  10      581.27      522.86      5.02 o
  -2   7  10      463.47      446.82      3.56 o
  -1   7  10      393.73      379.21      2.48 o
   0   7  10      752.89      730.65      4.22 o
   1   7  10      318.78      272.12      1.92 o
   2   7  10      517.58      555.41      3.40 o
   3   7  10      496.70      472.19      3.17 o
   4   7  10        1.09        2.01      0.37 o
   5   7  10      160.00      158.47      1.61 o
   6   7  10        2.32        2.01      0.46 o
   7   7  10       92.21       87.71      1.25 o
   8   7  10       62.99       64.87      1.04 o
   9   7  10        1.76        1.14      0.43 o
  10   7  10        5.18        4.99      0.46 o
  11   7  10        6.67        6.32      0.59 o
  12   7  10       31.11       29.08      1.48 o
  13   7  10        0.37        0.54      1.27 o
 -12   8  10        5.85        8.00      0.90 o
 -11   8  10       23.15       23.93      1.18 o
 -10   8  10       10.75        9.19      0.65 o
  -9   8  10       49.17       51.09      1.74 o
  -8   8  10       40.34       46.40      0.98 o
  -7   8  10       95.72       99.66      1.20 o
  -6   8  10      210.25      213.68      2.06 o
  -5   8  10        8.27        6.87      0.41 o
  -4   8  10       53.87       53.74      0.85 o
  -3   8  10        0.49        0.72      0.31 o
  -2   8  10       27.41       28.26      0.64 o
  -1   8  10       70.57       69.17      0.93 o
   0   8  10      403.64      379.57      2.52 o
   1   8  10      157.23      164.50      1.52 o
   2   8  10      247.70      244.85      2.22 o
   3   8  10      113.37      105.36      1.26 o
   4   8  10       36.21       43.12      0.84 o
   5   8  10      477.90      458.61      3.74 o
   6   8  10      177.59      182.20      2.17 o
   7   8  10       29.42       25.93      0.77 o
   8   8  10        1.03        1.15      0.46 o
   9   8  10        0.01       -0.39      0.52 o
  10   8  10       47.04       49.72      2.03 o
  11   8  10       33.59       30.95      1.13 o
  12   8  10        3.83        3.08      0.97 o
  13   8  10       11.59       10.71      1.70 o
 -12   9  10       19.50       25.93      2.37 o
 -11   9  10       33.94       35.80      3.47 o
 -10   9  10       33.14       35.14      1.27 o
  -9   9  10       25.68       23.92      1.20 o
  -8   9  10       98.07       99.33      1.66 o
  -7   9  10       22.57       20.58      0.65 o
  -6   9  10      345.22      328.45      5.89 o
  -5   9  10        0.04        0.28      0.37 o
  -4   9  10        0.58       -0.04      0.33 o
  -3   9  10       36.88       32.12      0.76 o
  -2   9  10     1417.53     1375.52     14.84 o
  -1   9  10      199.61      193.20      1.96 o
   0   9  10      187.56      172.84      1.72 o
   1   9  10       32.49       35.69      0.80 o
   2   9  10       31.26       31.11      0.80 o
   3   9  10       80.06       89.93      1.30 o
   4   9  10        2.90        3.09      0.49 o
   5   9  10        0.33        1.00      0.44 o
   6   9  10       14.90       13.84      0.86 o
   7   9  10        3.31        3.98      0.55 o
   8   9  10       22.47       20.80      1.03 o
   9   9  10       10.18       11.38      0.64 o
  10   9  10       40.62       35.98      0.98 o
  11   9  10        4.07        3.47      0.71 o
  12   9  10       65.40       65.54      3.17 o
 -11  10  10       16.32       23.38      2.66 o
 -10  10  10        1.23        1.53      0.96 o
  -9  10  10       89.65       93.69      4.34 o
  -8  10  10       71.61       73.36      1.35 o
  -7  10  10      137.77      135.66      2.34 o
  -6  10  10        1.28        1.84      0.44 o
  -5  10  10      178.24      182.36      2.72 o
  -4  10  10       64.88       60.00      1.14 o
  -3  10  10       66.82       64.75      1.56 o
  -2  10  10       45.86       44.47      0.99 o
  -1  10  10       62.68       57.96      1.10 o
   0  10  10      121.44      120.04      1.53 o
   1  10  10       58.28       53.70      1.02 o
   2  10  10       21.50       20.61      0.71 o
   3  10  10      214.52      213.35      2.19 o
   4  10  10      107.93      104.63      1.60 o
   5  10  10        1.62        0.97      0.51 o
   6  10  10       24.62       24.36      0.97 o
   7  10  10      165.44      169.87      2.06 o
   8  10  10        7.35        6.87      0.61 o
   9  10  10        5.51        6.05      0.58 o
  10  10  10       28.01       26.12      0.96 o
  11  10  10       59.54       63.44      2.99 o
 -11  11  10       12.06       12.45      2.39 o
 -10  11  10        0.01       -1.09      1.32 o
  -9  11  10      111.79      115.25      4.56 o
  -8  11  10        8.22        8.68      0.71 o
  -7  11  10        0.89        1.45      0.45 o
  -6  11  10       34.27       36.61      0.97 o
  -5  11  10      176.47      184.40      3.18 o
  -4  11  10        1.31        0.49      0.53 o
  -3  11  10       65.85       66.26      2.31 o
  -2  11  10        8.18        9.01      0.96 o
  -1  11  10      168.51      167.09      3.20 o
   0  11  10      368.85      382.65      4.51 o
   1  11  10       90.97       88.19      1.28 o
   2  11  10       18.79       18.92      0.84 o
   3  11  10        0.13        0.15      0.80 o
   4  11  10       28.61       28.49      1.10 o
   5  11  10      130.04      138.50      2.61 o
   6  11  10        1.29        1.84      0.65 o
   7  11  10        1.29        1.50      0.65 o
   8  11  10       15.72       15.86      0.77 o
   9  11  10       67.27       72.71      1.70 o
  10  11  10        3.49        2.20      0.77 o
  11  11  10       44.29       51.46      3.33 o
 -10  12  10        3.85        4.34      2.26 o
  -9  12  10      134.03      140.00      3.71 o
  -8  12  10        6.14        7.96      0.82 o
  -7  12  10        6.24        5.92      0.60 o
  -6  12  10        2.91        3.34      0.59 o
  -5  12  10        0.15       -0.34      0.66 o
  -4  12  10       24.35       26.35      0.95 o
  -3  12  10       91.31       95.08      1.69 o
  -2  12  10       46.23       44.80      1.19 o
  -1  12  10       44.40       44.08      1.16 o
   0  12  10       47.46       52.30      1.28 o
   1  12  10       89.12       86.54      1.60 o
   2  12  10        0.52        0.01      0.62 o
   3  12  10      249.07      241.08      3.12 o
   4  12  10       25.22       24.81      0.98 o
   5  12  10        0.03       -0.14      0.64 o
   6  12  10       73.41       80.86      2.41 o
   7  12  10        5.29        5.54      0.77 o
   8  12  10        8.92        7.83      0.78 o
   9  12  10        0.48        0.36      2.09 o
  10  12  10        3.17        4.00      1.98 o
  -9  13  10        5.24        4.59      2.49 o
  -8  13  10       18.10       18.73      1.55 o
  -7  13  10       29.27       31.11      1.08 o
  -6  13  10       57.57       62.68      1.45 o
  -5  13  10       85.63       84.98      2.74 o
  -4  13  10        1.10        0.50      0.63 o
  -3  13  10        3.79        4.42      0.76 o
  -2  13  10       14.56       14.73      0.84 o
  -1  13  10       65.89       68.67      1.46 o
   0  13  10        2.87        2.37      0.79 o
   1  13  10        9.88       10.19      0.90 o
   2  13  10       41.78       40.97      1.37 o
   3  13  10       34.00       36.40      1.20 o
   4  13  10      155.17      166.78      2.56 o
   5  13  10       54.96       53.66      1.55 o
   6  13  10        0.27       -0.72      0.72 o
   7  13  10        1.18       -0.20      0.67 o
   8  13  10       24.78       27.84      1.75 o
   9  13  10       30.70       34.96      1.71 o
  -8  14  10        7.85        5.52      2.69 o
  -7  14  10       11.89       14.07      1.09 o
  -6  14  10        0.01        0.14      0.84 o
  -5  14  10       37.04       38.13      1.67 o
  -4  14  10       16.22       15.83      0.93 o
  -3  14  10      133.46      137.47      3.95 o
  -2  14  10        5.71        6.78      0.79 o
  -1  14  10        0.77        0.99      0.78 o
   0  14  10        4.08        6.42      0.93 o
   1  14  10       23.33       23.84      1.70 o
   2  14  10      210.81      214.06      2.98 o
   3  14  10        4.97        6.51      0.91 o
   4  14  10       26.24       25.64      1.23 o
   5  14  10        1.93        2.97      0.88 o
   6  14  10        1.25        2.48      0.92 o
   7  14  10       16.66       18.37      1.67 o
   8  14  10        9.13        9.97      1.42 o
  -7  15  10       48.82       52.47      3.50 o
  -6  15  10       28.06       27.73      1.66 o
  -5  15  10        1.41        0.58      1.07 o
  -4  15  10        3.72        4.89      0.86 o
  -3  15  10        0.33       -0.28      0.75 o
  -2  15  10       24.92       25.10      1.23 o
  -1  15  10        0.11       -0.81      0.81 o
   0  15  10        8.54        8.19      1.01 o
   1  15  10       21.84       19.76      1.30 o
   2  15  10       54.19       49.63      1.61 o
   3  15  10        5.58        4.98      1.09 o
   4  15  10      131.37      129.32      3.34 o
   5  15  10        6.29        6.13      1.11 o
   6  15  10        5.51        8.37      2.03 o
   7  15  10        3.35        4.74      1.35 o
  -5  16  10        4.60        3.93      1.29 o
  -4  16  10        1.01       -0.08      1.24 o
  -3  16  10        9.21        6.76      1.68 o
  -2  16  10        1.45        0.20      1.08 o
  -1  16  10        0.70       -0.26      1.06 o
   0  16  10       37.11       39.66      2.37 o
   1  16  10        0.00       -0.24      1.33 o
   2  16  10        0.27        0.58      3.60 o
   3  16  10       61.91       60.94      2.53 o
   4  16  10        0.09        0.11      1.57 o
   5  16  10        2.84        4.18      2.09 o
  -2  17  10       25.21       30.55      2.14 o
  -1  17  10       12.18       14.44      1.75 o
   0  17  10        0.97        2.44      1.44 o
   1  17  10        0.98       -0.81      1.39 o
   2  17  10        0.03        1.41      2.97 o
 -13   0  11       23.04       21.10      2.45 o
 -11   0  11        0.04       -0.48      0.48 o
  -9   0  11      652.81      596.12      5.72 o
  -7   0  11       98.29       90.95      1.21 o
  -5   0  11      484.09      429.25      3.74 o
  -3   0  11        0.06       -0.12      0.25 o
  -1   0  11       36.47       43.75      0.61 o
   1   0  11      217.74      220.00      1.74 o
   3   0  11      581.05      622.97      3.94 o
   5   0  11      473.86      472.48      4.04 o
   7   0  11       81.69       65.81      1.26 o
   9   0  11      329.88      320.91      3.46 o
  11   0  11        9.76        8.14      1.02 o
  13   0  11        8.86        8.88      0.85 o
 -13   1  11       75.27       77.06      1.47 o
 -12   1  11        1.47        0.57      0.54 o
 -11   1  11      100.00       98.52      1.37 o
 -10   1  11       32.11       31.02      0.59 o
  -9   1  11       81.05       76.08      0.81 o
  -8   1  11       61.24       50.52      0.64 o
  -7   1  11      575.36      537.13      3.25 o
  -6   1  11       45.13       43.30      0.57 o
  -5   1  11       26.22       21.96      0.45 o
  -4   1  11     3171.62     3098.89     20.92 o
  -3   1  11     5330.28     5149.65     23.93 o
  -2   1  11      334.72      374.52      1.93 o
  -1   1  11        0.08        0.64      0.13 o
   0   1  11      380.62      334.19      1.78 o
   1   1  11     1251.59     1257.69      5.74 o
   2   1  11        3.72        4.96      0.19 o
   3   1  11     1904.80     1919.88      8.23 o
   4   1  11     1121.62     1229.91      5.72 o
   5   1  11       36.34       47.76      0.60 o
   6   1  11       10.68       10.92      0.67 o
   7   1  11      304.01      328.46      2.64 o
   8   1  11      307.08      304.53      2.32 o
   9   1  11      367.95      366.79      2.72 o
  10   1  11        0.46        1.38      0.38 o
  11   1  11        1.18        1.81      0.38 o
  12   1  11        1.06        2.42      0.53 o
  13   1  11        0.13        0.25      0.46 o
 -13   2  11        1.84        1.19      0.62 o
 -12   2  11        0.02       -0.26      0.40 o
 -11   2  11       20.96       20.98      0.58 o
 -10   2  11      111.60      104.02      1.29 o
  -9   2  11      295.63      287.61      2.19 o
  -8   2  11       25.37       23.98      0.50 o
  -7   2  11        2.08        0.55      0.26 o
  -6   2  11       99.31      105.92      0.93 o
  -5   2  11     1124.17     1098.26      6.23 o
  -4   2  11      256.09      241.20      1.62 o
  -3   2  11        0.65        0.86      0.45 o
  -2   2  11       26.06       30.14      0.41 o
  -1   2  11      442.86      440.88      2.22 o
   0   2  11       20.78       26.14      0.53 o
   1   2  11      260.05      284.80      1.53 o
   2   2  11        1.79        0.92      0.20 o
   3   2  11       19.50       14.32      0.39 o
   4   2  11      286.77      262.13      1.56 o
   5   2  11      275.25      259.47      1.76 o
   6   2  11        4.97        8.78      0.37 o
   7   2  11      508.36      496.60      3.43 o
   8   2  11      291.23      276.81      2.16 o
   9   2  11       28.64       25.93      0.63 o
  10   2  11        5.31        5.92      0.43 o
  11   2  11       38.84       38.42      0.76 o
  12   2  11       33.97       30.74      1.08 o
  13   2  11        0.57        0.33      0.49 o
 -13   3  11        4.15        4.06      0.79 o
 -12   3  11       32.18       33.14      1.05 o
 -11   3  11       25.61       27.28      0.91 o
 -10   3  11      129.44      126.19      1.23 o
  -9   3  11        2.25        1.81      0.30 o
  -8   3  11       76.27       78.77      0.83 o
  -7   3  11      140.11      130.39      1.14 o
  -6   3  11      106.99      106.34      1.25 o
  -5   3  11      293.56      261.96      1.87 o
  -4   3  11      819.27      781.41      4.26 o
  -3   3  11       51.90       46.16      0.58 o
  -2   3  11       45.36       44.93      0.45 o
  -1   3  11        3.41        2.08      0.21 o
   0   3  11        9.30        6.85      0.32 o
   1   3  11       24.15       24.36      0.46 o
   2   3  11       11.81       21.34      0.36 o
   3   3  11        0.08        2.53      0.32 o
   4   3  11     1279.45     1243.60      6.10 o
   5   3  11      261.63      242.77      1.81 o
   6   3  11       20.86       27.34      0.58 o
   7   3  11       64.68       62.44      0.86 o
   8   3  11        2.56        2.72      0.35 o
   9   3  11        0.58        0.38      0.33 o
  10   3  11       13.99       14.76      0.52 o
  11   3  11       19.38       15.77      0.57 o
  12   3  11       19.35       19.08      0.72 o
  13   3  11        9.09       10.60      0.71 o
 -13   4  11        3.01        1.72      0.70 o
 -12   4  11       33.89       35.14      0.90 o
 -11   4  11       30.74       29.71      0.83 o
 -10   4  11       34.82       35.69      0.90 o
  -9   4  11       15.17       15.04      0.48 o
  -8   4  11      120.41      112.84      1.12 o
  -7   4  11        0.93        1.59      0.26 o
  -6   4  11      182.64      212.62      1.63 o
  -5   4  11      555.49      500.04      3.23 o
  -4   4  11      866.56      789.48      4.34 o
  -3   4  11       56.45       65.56      0.68 o
  -2   4  11      357.05      356.36      1.99 o
  -1   4  11        9.48        6.73      0.34 o
   0   4  11      779.89      756.76      3.63 o
   1   4  11     1111.16     1116.49      5.34 o
   2   4  11      161.11      161.46      1.13 o
   3   4  11      388.51      355.73      2.02 o
   4   4  11     1218.84     1136.26      6.60 o
   5   4  11      145.05      137.17      1.22 o
   6   4  11       39.12       34.29      0.70 o
   7   4  11        4.12        2.69      0.34 o
   8   4  11      188.41      183.59      1.74 o
   9   4  11        2.89        3.07      0.39 o
  10   4  11       40.59       41.27      0.83 o
  11   4  11        0.72        0.08      0.40 o
  12   4  11        0.33        0.12      0.45 o
  13   4  11       34.47       32.32      2.06 o
  14   4  11       11.50        9.50      1.16 o
 -13   5  11        9.33        9.71      0.99 o
 -12   5  11       16.13       16.54      0.67 o
 -11   5  11       34.46       38.82      0.80 o
 -10   5  11       46.39       49.47      0.94 o
  -9   5  11        0.07        0.23      0.30 o
  -8   5  11      122.01      114.75      1.48 o
  -7   5  11      101.37       89.74      0.92 o
  -6   5  11        7.82        6.00      0.32 o
  -5   5  11      168.46      152.18      1.27 o
  -4   5  11       10.57       12.10      0.37 o
  -3   5  11      160.43      170.26      1.48 o
  -2   5  11       19.64       12.85      0.38 o
  -1   5  11       90.36       72.54      0.70 o
   0   5  11       33.81       33.34      0.57 o
   1   5  11       66.38       61.77      0.63 o
   2   5  11       45.36       46.51      0.58 o
   3   5  11      133.67      124.92      1.00 o
   4   5  11       52.75       56.12      0.76 o
   5   5  11      784.07      713.28      5.23 o
   6   5  11      361.21      334.58      2.70 o
   7   5  11       98.82       95.49      1.18 o
   8   5  11        1.11        0.33      0.36 o
   9   5  11        0.11        0.81      0.37 o
  10   5  11        4.29        3.94      0.44 o
  11   5  11       61.19       63.51      1.14 o
  12   5  11        3.02        2.42      0.66 o
  13   5  11       29.29       31.31      2.02 o
 -13   6  11       25.26       26.51      1.76 o
 -12   6  11       34.85       33.83      1.34 o
 -11   6  11        0.48        0.28      0.38 o
 -10   6  11       18.05       20.24      0.74 o
  -9   6  11       43.53       42.93      0.79 o
  -8   6  11       16.74       13.48      0.52 o
  -7   6  11       25.73       29.23      0.57 o
  -6   6  11      110.11      104.86      1.07 o
  -5   6  11       83.53       91.48      0.98 o
  -4   6  11       39.99       36.45      0.58 o
  -3   6  11       84.86       78.00      0.86 o
  -2   6  11      183.06      150.32      1.26 o
  -1   6  11      471.94      422.70      2.53 o
   0   6  11      294.96      269.93      1.77 o
   1   6  11      256.37      276.06      2.01 o
   2   6  11      173.13      138.40      1.15 o
   3   6  11        9.11        9.67      0.40 o
   4   6  11        0.10        0.67      0.29 o
   5   6  11      484.60      472.70      3.52 o
   6   6  11       72.41       75.39      1.02 o
   7   6  11      511.64      491.77      4.24 o
   8   6  11       89.69       90.21      1.20 o
   9   6  11        7.23        7.22      0.49 o
  10   6  11       12.20       12.41      0.55 o
  11   6  11       23.85       23.79      0.97 o
  12   6  11        0.02       -0.45      0.57 o
  13   6  11       10.89       11.82      1.53 o
 -12   7  11        3.42        5.32      0.99 o
 -11   7  11       14.46       15.38      0.81 o
 -10   7  11        2.28        1.72      0.50 o
  -9   7  11       63.55       69.67      1.36 o
  -8   7  11      187.43      180.91      3.58 o
  -7   7  11       99.63       98.71      1.68 o
  -6   7  11        0.41        1.04      0.34 o
  -5   7  11        0.41        0.61      0.32 o
  -4   7  11       21.99       22.80      0.58 o
  -3   7  11       24.45       19.42      0.53 o
  -2   7  11      135.85      113.90      1.41 o
  -1   7  11      605.20      605.28      3.87 o
   0   7  11        3.81        8.20      0.59 o
   1   7  11        3.54        4.10      0.33 o
   2   7  11       35.46       32.43      0.69 o
   3   7  11      414.67      411.29      3.03 o
   4   7  11      278.46      266.20      2.08 o
   5   7  11      198.45      177.49      1.60 o
   6   7  11        6.14        5.24      0.45 o
   7   7  11      406.74      397.06      3.23 o
   8   7  11       62.64       57.18      1.01 o
   9   7  11       29.15       25.34      0.76 o
  10   7  11       22.16       22.84      0.73 o
  11   7  11       11.65       11.34      0.64 o
  12   7  11        2.48        1.51      0.77 o
  13   7  11        0.76       -0.26      1.32 o
 -12   8  11        2.61        6.27      1.70 o
 -11   8  11        5.78        6.06      1.00 o
 -10   8  11        3.34        2.95      0.57 o
  -9   8  11       30.46       32.62      0.98 o
  -8   8  11        3.83        4.65      0.67 o
  -7   8  11       50.41       49.14      0.86 o
  -6   8  11       63.79       61.17      1.17 o
  -5   8  11      456.17      435.86      5.59 o
  -4   8  11      149.51      141.49      1.43 o
  -3   8  11      325.75      318.45      2.91 o
  -2   8  11       11.57       12.96      0.71 o
  -1   8  11       64.59       66.77      1.05 o
   0   8  11       83.02       80.07      1.01 o
   1   8  11      189.51      190.29      1.64 o
   2   8  11       91.22       88.81      1.05 o
   3   8  11       51.03       48.36      0.96 o
   4   8  11       33.97       34.50      0.80 o
   5   8  11      642.56      627.87      5.40 o
   6   8  11      107.18      118.65      1.85 o
   7   8  11      114.61      111.06      1.58 o
   8   8  11       78.39       77.69      1.21 o
   9   8  11        0.76        1.01      0.48 o
  10   8  11        1.76        1.32      0.46 o
  11   8  11        1.57        1.39      0.56 o
  12   8  11        8.18        6.79      1.57 o
 -12   9  11        4.49        6.92      1.89 o
 -11   9  11       29.11       34.55      3.88 o
 -10   9  11       25.99       29.06      1.44 o
  -9   9  11       34.31       35.46      1.82 o
  -8   9  11       12.01       12.26      0.66 o
  -7   9  11       44.55       44.19      0.87 o
  -6   9  11       17.68       16.86      0.64 o
  -5   9  11      207.02      203.46      2.99 o
  -4   9  11       28.39       28.39      0.71 o
  -3   9  11        0.23        0.77      0.39 o
  -2   9  11        7.88        7.68      0.72 o
  -1   9  11      269.25      262.08      3.47 o
   0   9  11      240.95      237.45      2.18 o
   1   9  11        6.27        6.06      0.43 o
   2   9  11      113.84      111.39      1.36 o
   3   9  11      325.69      321.10      2.80 o
   4   9  11        1.21        1.77      0.47 o
   5   9  11        1.56       -0.08      0.50 o
   6   9  11      210.33      199.00      2.94 o
   7   9  11       36.90       35.48      0.99 o
   8   9  11        1.66        1.84      0.51 o
   9   9  11       51.55       53.27      1.13 o
  10   9  11       35.27       31.81      1.30 o
  11   9  11       28.83       26.78      2.41 o
  12   9  11        4.27        2.76      1.69 o
 -11  10  11        4.85        4.72      2.02 o
 -10  10  11       41.83       47.25      1.42 o
  -9  10  11       38.59       43.32      1.93 o
  -8  10  11       27.08       26.96      1.07 o
  -7  10  11       11.93       12.56      0.59 o
  -6  10  11       66.42       62.98      1.08 o
  -5  10  11       40.90       38.25      0.86 o
  -4  10  11      182.24      179.57      2.49 o
  -3  10  11        5.67        6.51      0.56 o
  -2  10  11      138.18      132.07      1.93 o
  -1  10  11       83.10       82.14      1.43 o
   0  10  11       19.52       22.27      0.70 o
   1  10  11      249.37      243.68      2.21 o
   2  10  11       49.75       49.98      1.07 o
   3  10  11       13.89       12.05      0.93 o
   4  10  11      168.94      161.04      2.05 o
   5  10  11      222.66      229.10      3.36 o
   6  10  11       71.17       76.60      1.42 o
   7  10  11       12.68       14.14      0.82 o
   8  10  11      128.07      127.65      2.30 o
   9  10  11       13.98       11.71      0.67 o
  10  10  11        0.14       -0.39      0.56 o
  11  10  11        3.18        4.18      1.83 o
 -10  11  11        2.63        2.56      2.35 o
  -9  11  11        0.90        0.47      0.75 o
  -8  11  11       35.46       35.79      1.10 o
  -7  11  11       22.16       24.08      0.77 o
  -6  11  11       58.06       57.39      1.18 o
  -5  11  11       18.95       16.63      0.75 o
  -4  11  11      224.28      220.23      2.62 o
  -3  11  11       16.67       17.55      0.77 o
  -2  11  11       22.24       21.64      0.86 o
  -1  11  11       96.58      102.45      1.60 o
   0  11  11      430.98      422.25      4.17 o
   1  11  11        8.87       10.05      0.69 o
   2  11  11      191.14      198.47      2.36 o
   3  11  11       97.42       96.71      1.61 o
   4  11  11       20.34       21.13      0.99 o
   5  11  11       26.31       26.22      0.99 o
   6  11  11      172.91      182.41      2.36 o
   7  11  11        5.63        7.00      0.75 o
   8  11  11       16.94       16.87      0.89 o
   9  11  11        0.74        0.99      0.66 o
  10  11  11       10.63        9.43      2.13 o
  11  11  11       10.08        9.46      2.13 o
 -10  12  11       11.66       15.02      2.81 o
  -9  12  11       10.63        9.42      1.52 o
  -8  12  11       69.06       79.69      3.74 o
  -7  12  11       24.36       25.21      0.89 o
  -6  12  11       69.26       70.09      2.46 o
  -5  12  11       62.84       62.12      1.75 o
  -4  12  11        1.82        0.50      0.55 o
  -3  12  11        0.29       -0.54      0.54 o
  -2  12  11      145.82      146.46      2.07 o
  -1  12  11        7.40        7.71      0.71 o
   0  12  11        0.83        0.69      0.57 o
   1  12  11       31.49       29.46      1.08 o
   2  12  11       34.31       30.25      1.08 o
   3  12  11        1.13        0.44      0.63 o
   4  12  11       34.08       36.77      1.19 o
   5  12  11       33.16       34.54      1.17 o
   6  12  11       67.20       71.24      1.62 o
   7  12  11        5.06        4.28      0.80 o
   8  12  11      102.93      104.63      2.72 o
   9  12  11        0.11        1.06      2.96 o
  10  12  11        6.71        6.56      2.11 o
  -9  13  11        4.80        6.06      2.62 o
  -8  13  11        9.68       15.28      2.99 o
  -7  13  11       20.04       20.52      1.05 o
  -6  13  11        8.26        8.10      0.78 o
  -5  13  11       26.31       25.51      1.10 o
  -4  13  11      165.23      169.79      3.52 o
  -3  13  11       27.98       25.87      1.08 o
  -2  13  11        2.42        2.32      0.71 o
  -1  13  11       47.34       47.26      1.52 o
   0  13  11       15.86       14.25      0.96 o
   1  13  11        0.69        1.03      0.84 o
   2  13  11        3.01        3.57      0.77 o
   3  13  11        5.18        5.86      0.77 o
   4  13  11      114.77      116.81      2.15 o
   5  13  11        5.71        5.70      0.88 o
   6  13  11      199.68      208.16      2.82 o
   7  13  11        6.63        5.45      1.04 o
   8  13  11       71.71       77.14      5.73 o
   9  13  11        7.03       10.64      2.44 o
  -8  14  11       15.61       19.08      2.96 o
  -7  14  11        0.80        0.25      0.83 o
  -6  14  11       42.43       42.37      3.25 o
  -5  14  11       42.35       45.91      1.87 o
  -4  14  11       11.48       10.59      0.86 o
  -3  14  11        1.34        1.87      0.73 o
  -2  14  11       25.67       25.47      1.06 o
  -1  14  11        1.54        1.44      0.79 o
   0  14  11        8.73        9.26      0.95 o
   1  14  11        9.23        7.11      1.10 o
   2  14  11       12.73       12.38      1.03 o
   3  14  11        0.12       -0.78      0.78 o
   4  14  11      136.60      145.86      2.48 o
   5  14  11      109.05      119.62      3.65 o
   6  14  11        1.45        2.25      1.04 o
   7  14  11       24.23       27.12      1.93 o
   8  14  11       26.88       28.72      3.71 o
  -6  15  11       52.13       55.71      2.07 o
  -5  15  11       14.36       14.34      1.37 o
  -4  15  11       17.84       17.45      1.23 o
  -3  15  11       11.11        8.84      1.13 o
  -2  15  11        0.03       -0.01      1.01 o
  -1  15  11        7.71        8.24      1.07 o
   0  15  11        8.58        9.71      1.10 o
   1  15  11        2.01        3.01      1.02 o
   2  15  11        4.59        5.44      1.28 o
   3  15  11       37.96       36.06      1.83 o
   4  15  11        9.53        9.44      1.26 o
   5  15  11        0.06        4.55      2.12 o
   6  15  11       70.38       69.81      3.91 o
  -4  16  11       13.77       12.80      1.64 o
  -3  16  11        0.44       -1.29      1.29 o
  -2  16  11       11.82       11.11      3.38 o
  -1  16  11       75.15       79.09      2.96 o
   0  16  11        8.50        9.79      1.84 o
   1  16  11       29.75       34.57      2.50 o
   2  16  11        0.00       -0.54      2.17 o
   3  16  11       20.59       20.75      1.97 o
   4  16  11        6.46        9.32      1.70 o
 -12   0  12       97.20       96.44      2.34 o
 -10   0  12      125.26      115.55      1.90 o
  -8   0  12      153.30      137.96      1.79 o
  -6   0  12        0.35        1.43      0.31 o
  -4   0  12     1505.01     1486.92     11.74 o
  -2   0  12      736.91      677.81      4.90 o
   0   0  12       19.46       11.64      0.54 o
   2   0  12     1490.08     1534.98     10.09 o
   4   0  12       13.31        6.76      0.37 o
   6   0  12       30.20       30.08      0.85 o
   8   0  12      104.25      100.52      1.86 o
  10   0  12      877.99      905.70      8.40 o
  12   0  12      330.69      338.34      6.36 o
 -13   1  12        8.13        7.37      0.68 o
 -12   1  12       87.51       84.76      1.53 o
 -11   1  12       34.72       34.93      0.87 o
 -10   1  12       52.81       50.20      0.81 o
  -9   1  12       33.57       35.47      0.63 o
  -8   1  12      126.54      122.37      1.12 o
  -7   1  12       13.68        8.97      0.35 o
  -6   1  12        3.82        3.15      0.25 o
  -5   1  12      105.14       93.14      0.86 o
  -4   1  12       67.81       71.75      0.78 o
  -3   1  12      961.80      951.85      4.86 o
  -2   1  12     2302.10     2264.82     10.28 o
  -1   1  12      110.06      112.54      0.75 o
   0   1  12     1152.59     1195.32      5.49 o
   1   1  12       69.42       70.10      0.61 o
   2   1  12       20.61       28.29      0.53 o
   3   1  12      189.68      183.84      1.13 o
   4   1  12      277.82      300.09      1.79 o
   5   1  12       55.02       52.51      0.69 o
   6   1  12        7.15        4.74      0.33 o
   7   1  12       91.24       98.01      1.08 o
   8   1  12       21.86       19.66      0.58 o
   9   1  12       14.73       16.51      0.69 o
  10   1  12      159.61      153.08      1.51 o
  11   1  12       92.82       94.36      1.16 o
  12   1  12       20.34       21.26      0.66 o
  13   1  12       15.83       14.69      0.65 o
 -13   2  12       32.93       32.98      1.42 o
 -12   2  12        7.48        8.30      0.56 o
 -11   2  12       97.76      101.09      1.94 o
 -10   2  12       17.27       18.60      0.57 o
  -9   2  12        9.62        9.03      0.40 o
  -8   2  12      205.96      199.36      1.56 o
  -7   2  12      287.63      280.78      2.01 o
  -6   2  12       13.55       18.23      0.71 o
  -5   2  12      213.41      191.63      1.48 o
  -4   2  12      428.89      468.50      3.03 o
  -3   2  12      493.77      487.45      2.67 o
  -2   2  12      169.44      163.12      1.07 o
  -1   2  12       42.84       47.44      0.48 o
   0   2  12     2039.72     2014.58      9.30 o
   1   2  12      147.75      161.31      1.08 o
   2   2  12      847.84      816.79      3.93 o
   3   2  12      144.67      143.54      0.97 o
   4   2  12      174.74      181.89      1.28 o
   5   2  12       86.62       89.46      0.94 o
   6   2  12      186.55      194.59      1.66 o
   7   2  12       91.80       91.23      1.29 o
   8   2  12      323.17      318.04      2.46 o
   9   2  12      146.10      139.84      1.40 o
  10   2  12      147.05      155.40      1.53 o
  11   2  12       66.94       68.47      1.06 o
  12   2  12       50.15       50.23      1.04 o
  13   2  12       16.15       16.47      1.99 o
 -13   3  12        0.09       -0.95      0.95 o
 -12   3  12        2.70        2.57      0.48 o
 -11   3  12        0.10        0.04      0.43 o
 -10   3  12        0.61       -0.13      0.35 o
  -9   3  12      158.92      164.65      1.86 o
  -8   3  12        9.39        7.66      0.36 o
  -7   3  12      196.45      186.51      2.01 o
  -6   3  12      510.60      473.08      3.37 o
  -5   3  12      179.91      154.68      1.30 o
  -4   3  12      222.80      195.10      1.43 o
  -3   3  12       11.76       10.91      0.47 o
  -2   3  12       30.00       32.84      0.46 o
  -1   3  12      153.72      130.54      0.92 o
   0   3  12       93.50       83.66      0.70 o
   1   3  12     1198.68     1079.09      5.33 o
   2   3  12       59.59       58.07      0.61 o
   3   3  12       11.87       11.75      0.31 o
   4   3  12        0.20       -0.22      0.25 o
   5   3  12      407.17      398.50      2.84 o
   6   3  12      162.41      183.80      1.74 o
   7   3  12        1.14        0.96      0.36 o
   8   3  12       87.20       83.99      1.26 o
   9   3  12        2.17        2.52      0.40 o
  10   3  12        5.74        4.78      0.60 o
  11   3  12       43.13       45.56      0.90 o
  12   3  12       75.42       80.78      1.29 o
  13   3  12       36.10       36.52      1.46 o
 -13   4  12       19.23       18.24      2.89 o
 -12   4  12       33.35       37.02      1.90 o
 -11   4  12      153.04      151.86      3.37 o
 -10   4  12       57.60       59.75      1.14 o
  -9   4  12        6.37        5.15      0.37 o
  -8   4  12      241.52      234.68      3.37 o
  -7   4  12      421.96      417.63      3.08 o
  -6   4  12        1.06        0.96      0.26 o
  -5   4  12      166.59      167.81      1.39 o
  -4   4  12       28.31       21.97      0.47 o
  -3   4  12       44.53       52.49      0.65 o
  -2   4  12       21.40       23.63      0.43 o
  -1   4  12     1020.67      977.16      4.93 o
   0   4  12      143.75      130.87      0.98 o
   1   4  12      331.09      284.46      1.71 o
   2   4  12        1.49        2.34      0.23 o
   3   4  12      603.39      605.75      3.25 o
   4   4  12       88.07       88.83      0.96 o
   5   4  12       11.90       14.20      0.54 o
   6   4  12      233.85      218.61      1.95 o
   7   4  12       78.30       76.91      1.10 o
   8   4  12        0.64        1.13      0.37 o
   9   4  12       80.11       79.35      1.11 o
  10   4  12       16.67       15.59      0.60 o
  11   4  12       16.07       17.09      0.64 o
  12   4  12       47.77       47.44      1.05 o
  13   4  12       38.92       44.02      1.61 o
 -12   5  12        0.06        0.59      0.45 o
 -11   5  12        0.15        0.30      0.45 o
 -10   5  12       37.95       37.89      0.91 o
  -9   5  12       14.40       12.03      0.47 o
  -8   5  12        5.84        5.49      0.34 o
  -7   5  12       48.37       41.16      0.67 o
  -6   5  12      174.67      166.93      1.40 o
  -5   5  12       75.62       84.64      0.94 o
  -4   5  12        1.88        0.27      0.23 o
  -3   5  12       18.04       24.61      0.50 o
  -2   5  12       25.43       27.77      0.51 o
  -1   5  12        0.06        0.45      0.21 o
   0   5  12       48.01       43.18      0.58 o
   1   5  12     1047.50      992.20      5.01 o
   2   5  12       45.91       38.51      0.58 o
   3   5  12      295.38      280.98      1.94 o
   4   5  12       40.82       42.01      0.70 o
   5   5  12        9.24       12.58      0.57 o
   6   5  12      260.75      252.17      2.22 o
   7   5  12        0.23        0.62      0.38 o
   8   5  12        0.51        0.16      0.37 o
   9   5  12       41.33       44.23      0.88 o
  10   5  12       16.95       17.94      0.64 o
  11   5  12       54.54       59.74      1.02 o
  12   5  12        2.70        1.79      0.52 o
  13   5  12        1.99        3.03      1.23 o
 -12   6  12       14.68       14.64      1.46 o
 -11   6  12        0.49        0.31      0.46 o
 -10   6  12       72.58       75.18      2.80 o
  -9   6  12       35.38       35.97      0.85 o
  -8   6  12       93.75       93.28      1.90 o
  -7   6  12        3.04        2.78      0.36 o
  -6   6  12       74.21       76.05      1.00 o
  -5   6  12       99.34       86.27      1.32 o
  -4   6  12      110.41      117.80      1.20 o
  -3   6  12       15.39       16.15      0.49 o
  -2   6  12        2.84        2.80      0.31 o
  -1   6  12      680.45      608.00      3.47 o
   0   6  12      477.17      468.63      2.89 o
   1   6  12       17.26       15.68      0.45 o
   2   6  12     1136.44     1155.29      6.35 o
   3   6  12       46.72       41.64      0.76 o
   4   6  12      147.86      142.09      1.58 o
   5   6  12       16.60       14.97      0.56 o
   6   6  12      127.71      129.54      1.40 o
   7   6  12      208.69      196.52      3.10 o
   8   6  12       63.93       61.76      1.04 o
   9   6  12        0.28        0.11      0.41 o
  10   6  12       57.99       57.19      1.48 o
  11   6  12        6.95        6.30      0.67 o
  12   6  12        3.47        4.38      0.69 o
  13   6  12       20.34       24.36      2.03 o
 -12   7  12       43.18       49.12      2.82 o
 -11   7  12        6.58        7.14      0.88 o
 -10   7  12       16.18       17.46      0.78 o
  -9   7  12        4.44        5.95      0.51 o
  -8   7  12      238.85      242.04      5.29 o
  -7   7  12       12.87       12.15      0.50 o
  -6   7  12      134.96      129.55      1.41 o
  -5   7  12       94.71       89.18      1.26 o
  -4   7  12        0.13        0.32      0.31 o
  -3   7  12       37.07       27.75      0.63 o
  -2   7  12       24.10       34.51      0.67 o
  -1   7  12        3.00        4.82      0.40 o
   0   7  12      963.15      922.05      5.53 o
   1   7  12      148.33      143.97      1.28 o
   2   7  12       51.17       53.49      0.81 o
   3   7  12       31.53       31.49      0.79 o
   4   7  12      162.91      169.25      1.72 o
   5   7  12       63.42       55.36      0.95 o
   6   7  12       49.95       44.40      0.89 o
   7   7  12        4.13        4.01      0.50 o
   8   7  12       27.30       27.19      0.80 o
   9   7  12       56.26       53.68      1.27 o
  10   7  12       20.00       19.35      0.73 o
  11   7  12       43.04       43.77      1.81 o
  12   7  12        4.29        4.48      0.96 o
 -12   8  12        2.24        2.44      1.62 o
 -11   8  12        8.67        7.87      0.71 o
 -10   8  12      100.68      109.96      2.86 o
  -9   8  12       19.82       18.87      0.84 o
  -8   8  12      107.46      110.63      1.67 o
  -7   8  12        7.40        6.55      0.47 o
  -6   8  12       31.01       29.89      0.74 o
  -5   8  12        9.08        8.86      0.46 o
  -4   8  12      100.27      103.19      1.21 o
  -3   8  12      177.46      158.78      2.07 o
  -2   8  12      160.93      155.52      1.58 o
  -1   8  12      164.37      158.18      2.51 o
   0   8  12      142.48      131.93      1.42 o
   1   8  12       93.69       82.01      1.02 o
   2   8  12      190.13      190.05      1.67 o
   3   8  12       54.58       56.47      1.03 o
   4   8  12       19.92       19.07      0.67 o
   5   8  12       12.18       14.47      0.70 o
   6   8  12       45.63       45.70      1.10 o
   7   8  12      222.67      220.34      3.65 o
   8   8  12       77.42       75.07      1.28 o
   9   8  12      184.12      182.68      1.96 o
  10   8  12        2.35        3.50      0.56 o
  11   8  12        0.37       -0.52      0.52 o
  12   8  12       36.03       40.76      2.69 o
 -11   9  12       24.09       28.27      2.74 o
 -10   9  12        8.71        9.64      0.81 o
  -9   9  12       67.15       71.65      2.07 o
  -8   9  12      109.29      114.73      2.20 o
  -7   9  12       44.08       43.82      1.14 o
  -6   9  12       98.12       99.96      1.33 o
  -5   9  12       34.87       31.68      0.82 o
  -4   9  12      131.86      122.69      1.39 o
  -3   9  12       69.17       68.54      1.13 o
  -2   9  12      251.54      254.21      2.99 o
  -1   9  12        3.87        3.67      0.48 o
   0   9  12       30.19       28.67      0.71 o
   1   9  12       45.18       41.45      0.99 o
   2   9  12      618.38      613.88      4.26 o
   3   9  12       89.12       89.21      1.32 o
   4   9  12      434.82      431.37      3.85 o
   5   9  12        0.45        1.96      0.70 o
   6   9  12       15.34       12.48      0.72 o
   7   9  12        2.93        1.17      0.53 o
   8   9  12       12.49       13.40      0.77 o
   9   9  12       31.19       29.21      0.93 o
  10   9  12        6.52        8.93      0.65 o
  11   9  12       24.94       23.78      1.62 o
 -11  10  12       64.80       87.57      4.35 o
 -10  10  12       46.12       51.12      2.33 o
  -9  10  12        4.58        6.79      0.94 o
  -8  10  12       44.53       46.56      1.16 o
  -7  10  12       10.06       10.28      0.57 o
  -6  10  12      131.41      140.50      1.90 o
  -5  10  12       13.21       13.72      0.67 o
  -4  10  12        0.95        1.31      0.48 o
  -3  10  12      217.52      204.71      2.95 o
  -2  10  12        2.42        1.77      0.52 o
  -1  10  12      213.49      201.11      2.27 o
   0  10  12       53.64       56.83      1.19 o
   1  10  12       53.97       50.55      0.99 o
   2  10  12       64.33       66.33      1.33 o
   3  10  12      148.15      147.32      1.94 o
   4  10  12        0.50        0.39      0.60 o
   5  10  12       78.17       72.70      1.41 o
   6  10  12        0.20        0.55      0.58 o
   7  10  12        0.47        0.34      0.67 o
   8  10  12        0.05        0.91      0.62 o
   9  10  12        6.70        7.32      0.72 o
  10  10  12        2.90        4.64      1.83 o
  11  10  12       14.64       11.11      2.05 o
 -10  11  12       37.11       44.35      3.92 o
  -9  11  12      209.53      220.76      9.21 o
  -8  11  12       62.67       65.16      2.14 o
  -7  11  12       21.52       18.43      0.73 o
  -6  11  12       10.20       11.08      0.68 o
  -5  11  12       60.86       58.18      1.34 o
  -4  11  12        6.29        4.96      0.61 o
  -3  11  12      124.42      127.78      2.42 o
  -2  11  12       46.46       47.58      1.54 o
  -1  11  12       41.63       39.87      1.08 o
   0  11  12      432.00      427.86      5.29 o
   1  11  12      554.64      552.14      4.45 o
   2  11  12        0.29        0.29      0.59 o
   3  11  12       10.97        8.37      0.71 o
   4  11  12        4.67        2.84      0.70 o
   5  11  12       35.43       35.09      1.13 o
   6  11  12       72.02       79.03      1.55 o
   7  11  12        5.52        4.90      0.74 o
   8  11  12       12.99       14.15      0.96 o
   9  11  12       24.58       26.46      1.82 o
  10  11  12        5.74        5.45      1.87 o
  -9  12  12        3.29        3.26      2.44 o
  -8  12  12       22.93       22.38      1.39 o
  -7  12  12      107.51      111.76      2.33 o
  -6  12  12       51.05       53.12      1.62 o
  -5  12  12        0.45        1.51      0.64 o
  -4  12  12        0.75        0.47      0.56 o
  -3  12  12      122.25      129.10      2.86 o
  -2  12  12        1.63        0.98      0.59 o
  -1  12  12       68.57       70.87      1.43 o
   0  12  12       22.90       25.15      0.98 o
   1  12  12       48.08       47.38      1.38 o
   2  12  12       76.63       83.20      1.59 o
   3  12  12        7.70        8.09      0.75 o
   4  12  12       57.79       55.40      1.53 o
   5  12  12       41.67       42.81      1.41 o
   6  12  12       12.28       14.56      0.99 o
   7  12  12       14.78       15.87      0.96 o
   8  12  12       14.90       13.55      1.20 o
   9  12  12      144.82      159.36      7.80 o
  -8  13  12        2.56        2.66      2.42 o
  -7  13  12       24.86       27.44      2.25 o
  -6  13  12        1.13        0.88      0.66 o
  -5  13  12      107.50      109.95      3.47 o
  -4  13  12       15.87       17.64      0.87 o
  -3  13  12      145.42      146.68      2.23 o
  -2  13  12       31.36       34.78      1.15 o
  -1  13  12        9.39        9.46      0.77 o
   0  13  12       13.19       11.64      0.92 o
   1  13  12      165.17      164.40      2.82 o
   2  13  12        5.75        7.32      1.13 o
   3  13  12       19.67       22.46      1.09 o
   4  13  12        3.90        2.62      0.85 o
   5  13  12       10.00       13.46      1.01 o
   6  13  12        4.81        3.41      0.99 o
   7  13  12        0.02       -0.73      0.90 o
   8  13  12        2.42        2.73      1.88 o
  -7  14  12       67.42       74.03      2.41 o
  -6  14  12        5.73        5.81      2.86 o
  -5  14  12       24.51       23.79      1.42 o
  -4  14  12       16.04       15.58      1.13 o
  -3  14  12       10.60       11.57      0.91 o
  -2  14  12       44.42       48.47      1.53 o
  -1  14  12       42.50       45.42      1.51 o
   0  14  12        0.02       -0.11      0.78 o
   1  14  12        0.58        1.16      0.94 o
   2  14  12       19.86       19.89      1.14 o
   3  14  12       94.32       99.21      2.02 o
   4  14  12       63.75       68.06      2.62 o
   5  14  12       16.99       19.53      1.50 o
   6  14  12        0.66       -0.57      1.31 o
   7  14  12        7.95        9.63      2.85 o
  -6  15  12        4.74        3.20      2.93 o
  -5  15  12        8.36        8.97      1.60 o
  -4  15  12        0.06        0.98      1.27 o
  -3  15  12        2.36        1.46      0.93 o
  -2  15  12       47.28       50.00      1.77 o
  -1  15  12        1.65        2.86      1.16 o
   0  15  12       15.23       12.13      2.15 o
   1  15  12        4.72        4.52      1.44 o
   2  15  12       14.59       13.76      1.74 o
   3  15  12       20.29       19.70      1.51 o
   4  15  12        0.05       -0.14      1.00 o
   5  15  12        0.76        0.54      2.06 o
   6  15  12       16.42       19.45      2.62 o
  -3  16  12        1.28        0.13      1.26 o
  -2  16  12       17.47       21.55      3.14 o
  -1  16  12       36.24       37.67      2.33 o
   0  16  12       43.91       43.70      4.71 o
   1  16  12       32.65       30.02      2.10 o
   2  16  12        2.02        0.45      1.37 o
   3  16  12       10.40       10.53      1.75 o
 -11   0  13       35.80       34.03      1.10 o
  -9   0  13      200.28      198.45      2.36 o
  -7   0  13      469.55      433.28      4.29 o
  -5   0  13       14.95       22.22      0.72 o
  -3   0  13     5544.32     5335.64     35.67 o
  -1   0  13       40.05       42.60      0.73 o
   1   0  13      789.81      807.27      5.77 o
   3   0  13     1431.39     1458.52     10.93 o
   5   0  13      269.21      262.55      2.91 o
   7   0  13      330.57      318.74      3.47 o
   9   0  13     1099.87     1136.22     10.33 o
  11   0  13      136.05      140.49      2.61 o
 -12   1  13        5.37        4.86      0.65 o
 -11   1  13       83.80       86.53      1.36 o
 -10   1  13       47.62       49.46      0.83 o
  -9   1  13       32.71       37.76      0.72 o
  -8   1  13       16.17       16.49      0.50 o
  -7   1  13      159.96      159.09      1.42 o
  -6   1  13        0.77        0.04      0.26 o
  -5   1  13       60.62       54.64      0.73 o
  -4   1  13       51.23       43.70      0.69 o
  -3   1  13        0.11        0.39      0.67 o
  -2   1  13      404.87      418.61      3.17 o
  -1   1  13      775.52      739.25      3.79 o
   0   1  13       15.45       14.26      0.34 o
   1   1  13       86.98       88.64      0.75 o
   2   1  13       27.95       23.98      0.47 o
   3   1  13      815.03      760.07      4.16 o
   4   1  13       23.12       21.38      0.47 o
   5   1  13       90.79       81.21      1.01 o
   6   1  13      120.81      125.48      1.26 o
   7   1  13       86.61       95.28      1.16 o
   8   1  13        4.78        3.92      0.38 o
   9   1  13      211.39      214.43      2.92 o
  10   1  13       55.11       56.56      1.09 o
  11   1  13        0.54        0.60      0.44 o
  12   1  13        7.28        6.62      0.54 o
  13   1  13       12.66       11.10      1.33 o
 -12   2  13       31.66       30.12      0.90 o
 -11   2  13        0.68        0.48      0.51 o
 -10   2  13       71.22       71.14      1.22 o
  -9   2  13      171.75      176.04      1.54 o
  -8   2  13        4.13        4.65      0.35 o
  -7   2  13      366.10      346.07      2.54 o
  -6   2  13      437.67      403.02      2.86 o
  -5   2  13       42.24       35.35      0.59 o
  -4   2  13     1259.03     1235.67      7.69 o
  -3   2  13     2183.09     1978.43     10.62 o
  -2   2  13      387.20      368.55      2.11 o
  -1   2  13       55.13       57.03      0.60 o
   0   2  13        0.09        0.52      0.18 o
   1   2  13      127.05      114.22      0.89 o
   2   2  13       17.66       13.87      0.32 o
   3   2  13      171.89      159.61      1.15 o
   4   2  13      938.88      918.63      5.15 o
   5   2  13        0.04        0.39      0.32 o
   6   2  13      321.50      305.63      2.50 o
   7   2  13      308.37      309.18      2.54 o
   8   2  13       44.44       43.19      0.83 o
   9   2  13        2.64        1.57      0.50 o
  10   2  13      182.19      186.76      1.87 o
  11   2  13       46.18       43.58      0.92 o
  12   2  13       81.58       81.74      1.26 o
  13   2  13        3.16        2.29      0.81 o
 -12   3  13       12.64       13.33      0.67 o
 -11   3  13       26.98       29.21      1.44 o
 -10   3  13      224.47      227.55      2.81 o
  -9   3  13       48.25       47.48      0.86 o
  -8   3  13       33.51       33.94      0.65 o
  -7   3  13        0.22        1.00      0.31 o
  -6   3  13      297.60      267.27      2.09 o
  -5   3  13     1132.18      978.32      6.23 o
  -4   3  13       17.39        9.97      0.49 o
  -3   3  13       12.12        8.24      0.34 o
  -2   3  13      417.71      394.05      2.32 o
  -1   3  13      607.57      587.12      3.12 o
   0   3  13      326.38      358.16      2.06 o
   1   3  13      584.80      577.69      3.01 o
   2   3  13      106.12       98.65      0.88 o
   3   3  13      393.91      372.13      2.34 o
   4   3  13      170.05      172.50      1.44 o
   5   3  13      216.03      191.45      1.67 o
   6   3  13      455.79      463.70      3.51 o
   7   3  13       83.84       80.24      1.09 o
   8   3  13       34.55       34.52      0.78 o
   9   3  13       43.52       40.80      0.85 o
  10   3  13        1.21        1.58      0.44 o
  11   3  13      101.15       97.94      1.30 o
  12   3  13       12.01       13.64      0.68 o
  13   3  13        0.12       -0.73      0.73 o
 -12   4  13       18.66       18.71      0.93 o
 -11   4  13      219.02      226.38      4.40 o
 -10   4  13       33.08       32.23      0.91 o
  -9   4  13        6.48        6.96      0.46 o
  -8   4  13       10.65       11.28      0.50 o
  -7   4  13        0.38        0.44      0.29 o
  -6   4  13      225.87      207.38      2.92 o
  -5   4  13       75.35       69.94      1.12 o
  -4   4  13      595.44      559.55      4.00 o
  -3   4  13       11.04        9.28      0.37 o
  -2   4  13      363.47      324.83      2.24 o
  -1   4  13       15.67       22.63      0.44 o
   0   4  13       35.15       39.65      0.56 o
   1   4  13      959.54      846.45      4.33 o
   2   4  13      785.48      736.03      4.01 o
   3   4  13       95.01       89.56      0.96 o
   4   4  13      596.10      557.30      3.58 o
   5   4  13        3.64        2.76      0.34 o
   6   4  13        1.44        0.75      0.35 o
   7   4  13       47.69       46.57      0.86 o
   8   4  13      169.92      170.58      1.75 o
   9   4  13       44.47       41.75      0.86 o
  10   4  13      133.51      131.36      1.53 o
  11   4  13       24.42       23.25      0.74 o
  12   4  13        5.68        5.66      0.78 o
  13   4  13        0.89        0.24      1.21 o
 -12   5  13       45.05       48.07      2.86 o
 -11   5  13        5.33        4.24      0.59 o
 -10   5  13        0.78        0.13      0.45 o
  -9   5  13       20.37       21.02      0.68 o
  -8   5  13      170.51      155.68      3.03 o
  -7   5  13      134.24      134.28      2.01 o
  -6   5  13       84.39       81.69      1.21 o
  -5   5  13       82.78       72.99      1.05 o
  -4   5  13      664.44      615.14      4.09 o
  -3   5  13       15.77       13.49      0.48 o
  -2   5  13      453.19      412.76      2.77 o
  -1   5  13       36.41       26.88      0.54 o
   0   5  13       30.15       40.04      0.62 o
   1   5  13        3.99        2.54      0.29 o
   2   5  13        1.05       -0.01      0.27 o
   3   5  13        0.42        0.51      0.27 o
   4   5  13        0.14        1.21      0.33 o
   5   5  13       85.55       88.64      1.10 o
   6   5  13       30.19       33.30      0.74 o
   7   5  13       42.42       44.82      0.88 o
   8   5  13        3.13        3.71      0.47 o
   9   5  13        0.30       -0.17      0.51 o
  10   5  13        0.04       -0.42      0.42 o
  11   5  13        1.43        1.48      0.47 o
  12   5  13        1.40        1.13      0.54 o
  13   5  13       36.58       36.63      2.20 o
 -12   6  13       17.64       22.24      1.90 o
 -11   6  13        0.20        0.18      0.48 o
 -10   6  13        5.71        5.90      0.58 o
  -9   6  13       45.80       48.71      1.41 o
  -8   6  13        0.01       -0.36      0.36 o
  -7   6  13        0.67        1.08      0.36 o
  -6   6  13       74.59       70.56      1.01 o
  -5   6  13      128.45      123.65      1.69 o
  -4   6  13      490.48      459.24      3.25 o
  -3   6  13      263.52      254.04      1.95 o
  -2   6  13      101.72      121.52      1.29 o
  -1   6  13        7.02        3.73      0.34 o
   0   6  13       71.00       59.66      0.82 o
   1   6  13      110.26      104.80      1.04 o
   2   6  13      534.44      510.64      3.33 o
   3   6  13      192.28      197.27      1.87 o
   4   6  13        3.83        4.72      0.41 o
   5   6  13      176.03      175.85      2.08 o
   6   6  13       11.68       11.12      0.52 o
   7   6  13      166.31      165.70      1.78 o
   8   6  13      231.17      247.03      2.75 o
   9   6  13        3.31        3.32      0.49 o
  10   6  13        2.41        1.81      0.47 o
  11   6  13       39.59       38.53      1.00 o
  12   6  13        0.12       -1.22      1.22 o
 -12   7  13        1.56        2.06      1.55 o
 -11   7  13       19.83       19.08      1.36 o
 -10   7  13        6.39        4.85      0.60 o
  -9   7  13       34.41       35.44      0.90 o
  -8   7  13        0.54        0.25      0.39 o
  -7   7  13      190.75      190.09      4.02 o
  -6   7  13       18.59       14.68      0.57 o
  -5   7  13      176.26      167.54      1.70 o
  -4   7  13      126.79      114.81      1.55 o
  -3   7  13      223.13      216.09      1.79 o
  -2   7  13       42.07       38.84      0.78 o
  -1   7  13       20.98       28.39      0.72 o
   0   7  13       13.87       12.92      0.47 o
   1   7  13        6.06        5.24      0.36 o
   2   7  13       82.74       76.34      0.97 o
   3   7  13      204.35      204.57      1.97 o
   4   7  13       20.09       18.84      0.65 o
   5   7  13      169.43      158.54      1.76 o
   6   7  13      109.70      107.55      1.34 o
   7   7  13       24.80       22.16      0.75 o
   8   7  13       98.86      101.39      1.64 o
   9   7  13       26.79       22.04      0.76 o
  10   7  13        3.18        3.02      0.52 o
  11   7  13        0.15        0.83      0.53 o
  12   7  13        2.22        2.06      1.46 o
 -12   8  13        0.43        2.38      1.60 o
 -11   8  13       10.57       14.09      2.19 o
 -10   8  13       17.67       22.27      0.94 o
  -9   8  13       28.05       29.01      0.88 o
  -8   8  13        1.45        0.24      0.39 o
  -7   8  13       82.82       86.48      1.20 o
  -6   8  13       81.92       85.44      1.21 o
  -5   8  13       71.47       71.41      1.39 o
  -4   8  13        2.75        1.65      0.36 o
  -3   8  13        0.08       -0.35      0.38 o
  -2   8  13       58.57       44.57      0.91 o
  -1   8  13        0.04        0.22      0.38 o
   0   8  13      175.53      175.75      1.62 o
   1   8  13       82.07       82.79      1.11 o
   2   8  13        7.93        9.32      0.49 o
   3   8  13        4.43        5.13      0.49 o
   4   8  13       97.82      101.12      1.52 o
   5   8  13       37.12       40.47      1.03 o
   6   8  13      215.82      214.15      3.34 o
   7   8  13      260.71      264.08      4.59 o
   8   8  13        3.30        2.69      0.52 o
   9   8  13        3.15        1.98      0.54 o
  10   8  13       12.39       12.77      0.70 o
  11   8  13        0.49       -0.55      0.81 o
  12   8  13        0.23       -1.33      1.33 o
 -11   9  13        6.75        9.33      2.20 o
 -10   9  13       11.21       11.36      1.12 o
  -9   9  13       43.88       49.93      1.69 o
  -8   9  13       10.41       12.10      0.71 o
  -7   9  13      120.69      124.66      2.82 o
  -6   9  13        7.98        9.42      0.56 o
  -5   9  13      324.62      318.45      5.42 o
  -4   9  13       38.00       37.14      0.88 o
  -3   9  13       24.18       20.06      0.77 o
  -2   9  13       47.65       46.47      1.03 o
  -1   9  13       15.42       15.52      0.65 o
   0   9  13       25.92       25.42      0.74 o
   1   9  13      106.09      109.76      1.36 o
   2   9  13       29.62       29.70      0.85 o
   3   9  13      158.17      150.40      2.82 o
   4   9  13        4.86        3.94      0.89 o
   5   9  13      542.38      534.70      8.49 o
   6   9  13       36.79       37.68      1.82 o
   7   9  13        0.01        0.24      0.58 o
   8   9  13       45.17       47.13      1.30 o
   9   9  13      186.83      190.40      3.61 o
  10   9  13       30.50       30.01      1.13 o
  11   9  13        2.62        1.47      1.64 o
 -10  10  13        3.12        3.17      2.15 o
  -9  10  13       52.07       50.64      1.53 o
  -8  10  13        1.36        0.85      0.57 o
  -7  10  13        0.13       -0.04      0.46 o
  -6  10  13      121.53      131.33      1.76 o
  -5  10  13       38.56       41.00      1.04 o
  -4  10  13      196.25      197.21      2.24 o
  -3  10  13       18.39       20.69      0.80 o
  -2  10  13        8.06        8.94      0.66 o
  -1  10  13        0.36       -0.18      0.49 o
   0  10  13      163.87      153.23      2.97 o
   1  10  13        1.74        0.32      0.44 o
   2  10  13       73.02       76.89      1.41 o
   3  10  13        2.82        2.63      0.59 o
   4  10  13        0.21        0.21      0.62 o
   5  10  13        2.91        3.49      0.64 o
   6  10  13        0.58        1.01      0.59 o
   7  10  13       87.01       92.72      1.95 o
   8  10  13        4.69        2.95      0.69 o
   9  10  13        0.00       -0.67      0.67 o
  10  10  13       16.93       20.00      1.83 o
  11  10  13        0.00        0.54      1.74 o
 -10  11  13       13.88       16.38      2.67 o
  -9  11  13       14.99       18.02      1.33 o
  -8  11  13        1.00        0.79      0.76 o
  -7  11  13        5.40        6.47      0.61 o
  -6  11  13        0.36       -0.33      0.90 o
  -5  11  13        9.73       10.30      0.76 o
  -4  11  13       27.01       24.55      0.91 o
  -3  11  13       21.92       21.01      0.85 o
  -2  11  13      172.86      172.02      2.58 o
  -1  11  13        0.02       -0.07      0.57 o
   0  11  13        5.86        5.59      0.65 o
   1  11  13       40.98       40.12      1.26 o
   2  11  13      178.51      169.50      2.20 o
   3  11  13        1.68        1.67      0.62 o
   4  11  13        5.94        5.72      0.69 o
   5  11  13       19.61       19.12      0.90 o
   6  11  13      290.03      281.18      5.49 o
   7  11  13       10.56       11.36      1.02 o
   8  11  13      244.80      248.27      3.44 o
   9  11  13       39.15       39.58      2.13 o
  10  11  13        1.57        2.89      1.77 o
  -9  12  13        0.47        3.73      2.46 o
  -8  12  13       32.99       37.53      3.61 o
  -7  12  13       16.25       17.39      1.00 o
  -6  12  13      132.78      134.76      2.31 o
  -5  12  13       25.54       24.79      1.03 o
  -4  12  13       23.90       21.10      1.08 o
  -3  12  13        1.86        1.20      0.64 o
  -2  12  13       96.41       98.72      1.68 o
  -1  12  13        0.20        1.03      0.59 o
   0  12  13        5.69        5.48      0.77 o
   1  12  13        1.27        3.70      0.87 o
   2  12  13      102.03      107.23      1.97 o
   3  12  13       27.83       28.10      1.06 o
   4  12  13       39.10       38.93      1.38 o
   5  12  13        0.12       -0.50      1.00 o
   6  12  13      159.02      169.53      5.10 o
   7  12  13        1.01       -0.26      0.84 o
   8  12  13        0.01        0.79      1.32 o
   9  12  13        4.72        3.27      1.26 o
  -8  13  13       13.37       17.70      3.14 o
  -7  13  13        4.69        4.99      2.89 o
  -6  13  13       25.18       27.30      1.35 o
  -5  13  13        2.49        2.29      0.73 o
  -4  13  13       38.21       39.76      1.31 o
  -3  13  13      112.17      115.12      1.99 o
  -2  13  13       24.97       24.00      1.10 o
  -1  13  13       11.92       12.51      0.95 o
   0  13  13        1.66        2.68      0.77 o
   1  13  13        8.69        6.76      0.99 o
   2  13  13      113.45      109.44      2.06 o
   3  13  13       45.28       43.40      1.44 o
   4  13  13        9.23        9.91      1.10 o
   5  13  13       11.86       11.98      1.24 o
   6  13  13       26.16       26.66      1.38 o
   7  13  13        1.21        1.75      1.34 o
   8  13  13       24.94       27.47      2.09 o
  -7  14  13        6.30        5.65      1.01 o
  -6  14  13       34.00       38.66      4.70 o
  -5  14  13       17.97       21.63      1.70 o
  -4  14  13       16.85       14.73      1.15 o
  -3  14  13       76.45       80.18      2.05 o
  -2  14  13        0.08        0.95      0.81 o
  -1  14  13       81.89       87.82      2.38 o
   0  14  13        3.71        4.08      0.93 o
   1  14  13       33.87       33.88      1.73 o
   2  14  13       43.05       42.15      1.67 o
   3  14  13       16.48       19.13      1.30 o
   4  14  13       11.28       12.44      2.44 o
   5  14  13       17.47       18.30      1.36 o
   6  14  13        4.07        4.21      2.21 o
   7  14  13        4.69        5.80      1.46 o
  -5  15  13       49.63       58.11      4.65 o
  -4  15  13        5.53        7.12      1.53 o
  -3  15  13        0.96        2.52      1.40 o
  -2  15  13        0.01        2.11      1.63 o
  -1  15  13       38.51       33.75      3.05 o
   0  15  13       78.87       83.66      3.04 o
   1  15  13       34.56       34.85      2.34 o
   2  15  13        8.95        9.61      2.97 o
   3  15  13       54.12       52.03      2.67 o
   4  15  13       13.75       13.96      1.80 o
   5  15  13       10.71       11.99      2.67 o
  -2  16  13        2.95        3.28      1.39 o
  -1  16  13        0.80       -0.22      2.48 o
   0  16  13       40.97       49.34      2.61 o
   1  16  13       29.86       32.47      2.22 o
   2  16  13       14.38       15.12      1.80 o
 -12   0  14       43.42       43.51      1.70 o
 -10   0  14       17.39       16.94      0.77 o
  -8   0  14       97.08       94.26      1.50 o
  -6   0  14       69.53       65.32      1.20 o
  -4   0  14      221.77      236.63      2.65 o
  -2   0  14     4158.87     4054.11     41.63 o
   0   0  14      222.56      196.06      1.82 o
   2   0  14      814.16      779.94      5.67 o
   4   0  14       90.34       90.44      1.27 o
   6   0  14       62.55       62.59      1.24 o
   8   0  14        5.74        3.61      0.66 o
  10   0  14      280.84      268.14      3.67 o
  12   0  14       23.95       27.44      1.27 o
 -12   1  14       50.65       51.60      1.28 o
 -11   1  14       13.85       11.40      0.56 o
 -10   1  14      116.05      112.51      1.16 o
  -9   1  14       10.48       10.71      0.47 o
  -8   1  14        0.48        0.80      0.36 o
  -7   1  14        0.29        0.86      0.31 o
  -6   1  14       77.95       82.58      0.96 o
  -5   1  14        2.62        4.91      0.32 o
  -4   1  14        1.11        3.03      0.29 o
  -3   1  14      122.75       97.10      1.01 o
  -2   1  14       86.06       86.39      1.35 o
  -1   1  14      484.60      473.08      2.81 o
   0   1  14      795.91      804.66      4.10 o
   1   1  14        4.36        4.20      0.24 o
   2   1  14      566.81      538.86      3.03 o
   3   1  14      448.92      404.88      2.51 o
   4   1  14      161.02      153.58      1.99 o
   5   1  14      134.56      124.30      1.44 o
   6   1  14       23.82       26.61      0.67 o
   7   1  14       37.88       37.45      0.83 o
   8   1  14       11.01        9.23      0.49 o
   9   1  14       10.15        8.43      0.53 o
  10   1  14      112.65      120.47      1.58 o
  11   1  14       80.91       88.05      1.57 o
  12   1  14        9.03        7.47      0.62 o
  13   1  14       10.19       10.40      1.39 o
 -12   2  14       36.49       36.99      1.00 o
 -11   2  14       13.23       15.34      0.73 o
 -10   2  14        8.39        6.87      0.51 o
  -9   2  14      227.19      233.86      1.93 o
  -8   2  14       27.45       23.51      0.60 o
  -7   2  14       78.09       69.75      1.09 o
  -6   2  14        7.51       10.19      0.42 o
  -5   2  14      226.18      216.41      1.79 o
  -4   2  14       26.97       26.42      0.57 o
  -3   2  14      180.16      153.79      1.36 o
  -2   2  14        2.61        5.35      0.51 o
  -1   2  14     1576.84     1509.39      7.98 o
   0   2  14      129.21      113.80      0.95 o
   1   2  14      118.29      113.34      0.89 o
   2   2  14       24.61       16.55      0.39 o
   3   2  14       50.88       58.10      0.89 o
   4   2  14        0.03        0.49      0.29 o
   5   2  14      180.88      197.10      1.83 o
   6   2  14       99.93       90.22      1.16 o
   7   2  14       30.17       32.11      0.82 o
   8   2  14        9.45        8.15      0.49 o
   9   2  14        0.84        0.09      0.39 o
  10   2  14       18.18       19.29      0.69 o
  11   2  14       23.85       22.62      0.84 o
  12   2  14       83.22       87.83      1.47 o
  13   2  14        1.41        1.71      1.21 o
 -12   3  14       64.77       69.59      1.63 o
 -11   3  14        0.24        0.72      0.84 o
 -10   3  14       30.23       32.00      0.77 o
  -9   3  14       44.32       41.28      0.74 o
  -8   3  14        9.15        9.14      0.43 o
  -7   3  14      121.70      110.27      1.18 o
  -6   3  14       84.31       90.44      1.05 o
  -5   3  14       88.33       74.20      0.92 o
  -4   3  14       52.82       48.98      0.79 o
  -3   3  14      180.18      205.40      1.69 o
  -2   3  14      108.67       80.23      0.83 o
  -1   3  14       14.73       23.16      0.49 o
   0   3  14      768.21      752.97      4.06 o
   1   3  14      115.13      141.86      1.22 o
   2   3  14      432.89      443.88      2.61 o
   3   3  14      597.41      585.32      3.45 o
   4   3  14       11.92        8.98      0.53 o
   5   3  14       35.66       37.59      0.73 o
   6   3  14      120.98      118.52      1.96 o
   7   3  14       56.87       54.81      0.93 o
   8   3  14      139.83      134.77      1.52 o
   9   3  14        9.12        8.64      0.53 o
  10   3  14       37.48       35.53      0.87 o
  11   3  14      101.60      109.03      2.33 o
  12   3  14       51.46       51.78      1.18 o
  13   3  14       15.79       17.08      1.60 o
 -12   4  14        6.24        5.92      0.79 o
 -11   4  14       20.10       21.35      0.97 o
 -10   4  14      132.38      140.36      3.07 o
  -9   4  14        7.77        6.58      0.49 o
  -8   4  14        2.40        1.65      0.36 o
  -7   4  14        5.38        6.48      0.42 o
  -6   4  14       45.60       42.03      0.77 o
  -5   4  14       59.82       61.05      1.05 o
  -4   4  14       64.62       66.94      0.94 o
  -3   4  14      655.16      594.47      3.96 o
  -2   4  14      378.96      368.93      2.52 o
  -1   4  14     1586.61     1541.03      8.68 o
   0   4  14       59.28       43.60      0.61 o
   1   4  14       34.17       25.31      0.55 o
   2   4  14       22.01       16.30      0.45 o
   3   4  14       38.64       34.70      0.75 o
   4   4  14        0.00        0.89      0.32 o
   5   4  14       79.99       74.77      1.01 o
   6   4  14      121.60      125.13      1.54 o
   7   4  14       79.65       74.53      1.11 o
   8   4  14        4.77        5.23      0.51 o
   9   4  14       44.30       44.30      0.92 o
  10   4  14        5.01        4.89      0.52 o
  11   4  14       22.92       23.32      0.78 o
  12   4  14       11.85       13.88      1.24 o
  13   4  14       39.76       40.49      2.29 o
 -12   5  14        3.05        5.45      1.39 o
 -11   5  14       19.42       17.29      0.77 o
 -10   5  14       40.61       42.17      1.40 o
  -9   5  14        5.81        5.22      0.48 o
  -8   5  14        9.37       10.24      0.50 o
  -7   5  14       68.32       69.14      0.99 o
  -6   5  14       41.04       38.09      0.86 o
  -5   5  14      203.08      191.29      1.79 o
  -4   5  14        1.88        0.23      0.30 o
  -3   5  14      104.98      100.81      1.12 o
  -2   5  14      284.09      272.61      2.03 o
  -1   5  14        0.38        0.48      0.27 o
   0   5  14       14.91       26.84      0.62 o
   1   5  14       10.95       13.61      0.42 o
   2   5  14      880.94      829.86      5.01 o
   3   5  14       30.27       35.77      0.72 o
   4   5  14       31.66       32.42      0.72 o
   5   5  14       95.72       98.36      1.29 o
   6   5  14       20.73       21.31      0.68 o
   7   5  14      349.00      337.34      3.20 o
   8   5  14      111.77      109.49      1.42 o
   9   5  14        0.20        0.84      0.44 o
  10   5  14       20.90       21.17      0.74 o
  11   5  14        5.60        5.10      0.54 o
  12   5  14       10.36        9.85      1.53 o
 -12   6  14        1.48        2.55      1.45 o
 -11   6  14       31.74       30.44      1.54 o
 -10   6  14        3.77        2.43      0.56 o
  -9   6  14       21.41       19.87      0.73 o
  -8   6  14      162.45      166.47      2.23 o
  -7   6  14      181.15      181.15      1.88 o
  -6   6  14       30.69       29.50      0.72 o
  -5   6  14      113.31      116.33      1.35 o
  -4   6  14      318.79      322.91      2.79 o
  -3   6  14      286.96      257.64      2.49 o
  -2   6  14      109.00      119.29      1.21 o
  -1   6  14       10.50       18.30      1.09 o
   0   6  14      163.49      150.72      1.47 o
   1   6  14      276.06      255.99      1.87 o
   2   6  14        0.24        0.80      0.38 o
   3   6  14        0.10        0.07      0.34 o
   4   6  14       59.79       61.92      1.08 o
   5   6  14       56.73       54.84      1.01 o
   6   6  14      106.39      102.18      1.64 o
   7   6  14       27.79       25.91      0.80 o
   8   6  14       16.12       15.87      0.66 o
   9   6  14      105.02      102.41      1.42 o
  10   6  14        8.44        7.92      0.57 o
  11   6  14        5.38        5.96      0.64 o
  12   6  14       37.45       40.07      2.46 o
 -12   7  14        8.16       11.49      1.84 o
 -11   7  14        0.58        0.55      1.80 o
 -10   7  14       53.62       59.87      2.18 o
  -9   7  14       11.01       12.09      0.86 o
  -8   7  14      129.48      133.88      1.81 o
  -7   7  14       11.57       12.05      0.56 o
  -6   7  14      170.04      162.35      1.71 o
  -5   7  14      122.50      123.41      1.90 o
  -4   7  14       10.62       11.28      0.48 o
  -3   7  14       15.33       15.04      0.64 o
  -2   7  14       29.16       27.60      0.74 o
  -1   7  14       42.08       39.92      0.84 o
   0   7  14      449.85      436.25      3.80 o
   1   7  14      133.84      121.81      1.21 o
   2   7  14       48.06       46.39      0.84 o
   3   7  14        8.35        6.54      0.54 o
   4   7  14       78.43       77.81      1.18 o
   5   7  14       28.71       27.72      0.86 o
   6   7  14      157.57      149.83      1.76 o
   7   7  14        6.48        5.63      0.62 o
   8   7  14      123.96      121.39      2.08 o
   9   7  14       42.06       44.10      1.19 o
  10   7  14       34.94       38.86      1.07 o
  11   7  14        6.09        5.29      1.17 o
  12   7  14        2.02        0.28      1.41 o
 -11   8  14        2.13        3.66      2.00 o
 -10   8  14        7.33        8.12      1.00 o
  -9   8  14       39.40       44.16      1.06 o
  -8   8  14      198.20      201.73      3.48 o
  -7   8  14       41.08       43.38      1.05 o
  -6   8  14       85.98       81.97      1.20 o
  -5   8  14       10.33       10.62      0.57 o
  -4   8  14      371.67      375.80      4.41 o
  -3   8  14       21.99       21.96      0.72 o
  -2   8  14        9.22       13.76      0.59 o
  -1   8  14        5.92        5.03      0.48 o
   0   8  14       75.85       78.61      1.13 o
   1   8  14       10.70        9.26      0.50 o
   2   8  14      451.04      438.35      3.26 o
   3   8  14       23.98       25.94      0.86 o
   4   8  14      302.17      297.41      2.94 o
   5   8  14        1.63        0.54      0.51 o
   6   8  14       11.70        9.79      0.68 o
   7   8  14       15.30       12.34      0.80 o
   8   8  14       70.84       65.67      1.33 o
   9   8  14        0.83        0.25      0.60 o
  10   8  14       89.32       90.82      1.62 o
  11   8  14        4.35        2.40      1.61 o
 -11   9  14       10.99       17.16      2.46 o
 -10   9  14       72.96       73.18      7.44 o
  -9   9  14        0.32        0.52      0.79 o
  -8   9  14       13.00       16.52      0.79 o
  -7   9  14       38.78       34.87      0.87 o
  -6   9  14      197.73      205.96      3.17 o
  -5   9  14       16.66       19.70      0.73 o
  -4   9  14       11.95       11.74      0.65 o
  -3   9  14       73.81       66.02      1.21 o
  -2   9  14      400.11      383.82      4.33 o
  -1   9  14      515.53      493.98      6.29 o
   0   9  14       79.34       74.79      1.31 o
   1   9  14       31.93       29.80      0.85 o
   2   9  14      248.80      253.78      2.66 o
   3   9  14       41.67       43.81      1.11 o
   4   9  14      101.46      102.28      1.77 o
   5   9  14       29.44       25.28      0.95 o
   6   9  14        8.16        8.92      0.75 o
   7   9  14       30.41       28.20      1.29 o
   8   9  14      192.00      194.36      4.42 o
   9   9  14       35.18       34.52      1.20 o
  10   9  14        8.65        8.51      1.26 o
  11   9  14       16.49       16.50      2.13 o
 -10  10  14       17.62       15.82      2.81 o
  -9  10  14       60.87       68.63      3.75 o
  -8  10  14        9.79       12.61      0.76 o
  -7  10  14       69.13       70.90      1.22 o
  -6  10  14       77.35       82.99      1.41 o
  -5  10  14       76.38       72.63      1.74 o
  -4  10  14      168.71      165.15      2.88 o
  -3  10  14        3.21        2.93      0.57 o
  -2  10  14       76.93       79.89      1.50 o
  -1  10  14      196.68      197.72      2.30 o
   0  10  14       15.99       13.11      0.72 o
   1  10  14       70.24       67.33      1.44 o
   2  10  14      187.99      186.66      2.26 o
   3  10  14        2.25        2.14      0.58 o
   4  10  14       39.70       43.35      1.30 o
   5  10  14        3.75        3.80      0.63 o
   6  10  14       38.12       41.24      1.29 o
   7  10  14       23.81       24.65      1.08 o
   8  10  14       13.86       18.88      0.97 o
   9  10  14      142.02      146.39      5.52 o
  10  10  14       25.23       27.22      2.22 o
  -9  11  14        8.29       11.49      2.71 o
  -8  11  14        0.02        0.26      1.00 o
  -7  11  14       14.72       16.31      0.83 o
  -6  11  14       15.94       19.51      0.95 o
  -5  11  14       44.43       49.18      1.31 o
  -4  11  14        1.35        3.06      0.59 o
  -3  11  14      321.36      306.05      4.36 o
  -2  11  14      117.51      115.68      1.76 o
  -1  11  14       74.29       75.76      2.35 o
   0  11  14        0.90        1.06      0.58 o
   1  11  14       45.28       42.27      1.47 o
   2  11  14        0.18        0.62      0.66 o
   3  11  14      158.87      165.91      2.28 o
   4  11  14       21.51       19.15      1.00 o
   5  11  14        1.52        1.67      0.69 o
   6  11  14       22.41       26.62      1.17 o
   7  11  14       20.21       22.63      1.22 o
   8  11  14        4.70        3.14      1.51 o
   9  11  14        0.08       -1.25      1.25 o
  -8  12  14        0.19        3.19      2.60 o
  -7  12  14        4.40        5.05      1.03 o
  -6  12  14        0.39        1.22      0.66 o
  -5  12  14      108.26      105.21      2.26 o
  -4  12  14       16.38       16.65      0.94 o
  -3  12  14       16.32       16.29      0.90 o
  -2  12  14       22.81       23.11      1.01 o
  -1  12  14      208.75      220.17      2.62 o
   0  12  14       11.11       12.87      1.11 o
   1  12  14      234.22      231.14      3.36 o
   2  12  14       19.10       18.01      1.21 o
   3  12  14       29.98       31.06      1.22 o
   4  12  14        7.92        8.20      1.09 o
   5  12  14       32.46       35.31      1.57 o
   6  12  14       18.13       18.12      1.04 o
   7  12  14        4.18        4.46      1.07 o
   8  12  14        2.48        3.89      1.41 o
   9  12  14       16.63       19.22      2.49 o
  -7  13  14       42.30       47.02      1.85 o
  -6  13  14       31.05       33.24      1.77 o
  -5  13  14        9.26        8.03      1.02 o
  -4  13  14       10.18       13.42      0.92 o
  -3  13  14       47.99       49.84      1.53 o
  -2  13  14        0.07        0.34      0.66 o
  -1  13  14        7.49        7.08      0.88 o
   0  13  14        2.59        3.20      0.84 o
   1  13  14        5.71        4.87      0.92 o
   2  13  14       20.70       20.43      1.33 o
   3  13  14      150.55      154.27      3.05 o
   4  13  14        5.38        4.10      0.94 o
   5  13  14        1.68        0.09      0.95 o
   6  13  14       26.60       28.28      1.58 o
   7  13  14       18.10       20.98      1.86 o
  -6  14  14       16.51       14.79      2.37 o
  -5  14  14        1.41        2.54      2.68 o
  -4  14  14        5.70        4.00      2.14 o
  -3  14  14       31.87       37.63      1.43 o
  -2  14  14      138.84      141.02      3.76 o
  -1  14  14        7.20        9.06      1.24 o
   0  14  14        3.14        2.20      1.03 o
   1  14  14       10.68       11.47      1.64 o
   2  14  14       37.60       37.70      2.30 o
   3  14  14       45.68       47.84      2.59 o
   4  14  14       32.25       35.41      1.82 o
   5  14  14        1.90        3.80      2.35 o
   6  14  14        0.79        2.08      2.18 o
  -4  15  14        1.89        3.04      1.38 o
  -3  15  14       26.80       30.16      2.49 o
  -2  15  14       41.34       43.17      2.32 o
  -1  15  14       31.00       29.09      2.00 o
   0  15  14       17.91       19.13      3.51 o
   1  15  14       81.38       83.68      3.21 o
   2  15  14       24.61       29.97      2.99 o
   3  15  14        2.58        0.41      1.37 o
   4  15  14        4.47        3.96      1.50 o
 -11   0  15       53.77       56.97      1.45 o
  -9   0  15      228.48      226.18      2.72 o
  -7   0  15      633.01      654.83      6.26 o
  -5   0  15      146.75      147.70      1.97 o
  -3   0  15     1068.15     1054.98      9.48 o
  -1   0  15     3631.99     3415.51     24.73 o
   1   0  15      175.56      162.35      1.65 o
   3   0  15      605.50      578.30      4.84 o
   5   0  15      157.66      145.00      2.31 o
   7   0  15      243.55      250.01      3.41 o
   9   0  15       68.77       71.12      1.72 o
  11   0  15        0.07       -0.31      0.70 o
  13   0  15       57.32       61.68      2.52 o
 -12   1  15       14.70       14.24      1.48 o
 -11   1  15        8.87        9.12      0.54 o
 -10   1  15        1.06        1.09      0.37 o
  -9   1  15      151.70      159.47      1.52 o
  -8   1  15      101.83      103.84      1.18 o
  -7   1  15       68.53       72.59      0.96 o
  -6   1  15       51.82       52.29      0.79 o
  -5   1  15       40.10       40.42      0.70 o
  -4   1  15        2.35        2.41      0.31 o
  -3   1  15      373.70      317.63      2.53 o
  -2   1  15       25.50       21.03      0.50 o
  -1   1  15       91.00       92.93      0.92 o
   0   1  15      159.79      150.43      1.21 o
   1   1  15        5.44        4.02      0.27 o
   2   1  15       88.45       93.25      1.27 o
   3   1  15       10.43        9.21      0.37 o
   4   1  15       28.19       25.11      0.61 o
   5   1  15      202.92      179.69      1.74 o
   6   1  15       20.13       22.27      0.72 o
   7   1  15        5.24        3.87      0.47 o
   8   1  15       26.05       27.19      0.81 o
   9   1  15        5.71        5.81      0.55 o
  10   1  15        4.29        4.03      0.56 o
  11   1  15       49.12       53.67      1.16 o
  12   1  15       18.66       20.24      0.94 o
  13   1  15        0.38        1.23      1.26 o
 -12   2  15       42.02       42.20      2.10 o
 -11   2  15        9.12        9.32      0.71 o
 -10   2  15      208.00      208.59      2.69 o
  -9   2  15       39.17       42.49      0.79 o
  -8   2  15       63.28       62.56      1.16 o
  -7   2  15      159.96      164.26      1.54 o
  -6   2  15      263.55      240.49      2.33 o
  -5   2  15       10.61       12.03      0.44 o
  -4   2  15      245.89      223.03      1.94 o
  -3   2  15        7.84        5.55      0.43 o
  -2   2  15       15.04        9.11      0.38 o
  -1   2  15      588.89      579.83      3.39 o
   0   2  15     1538.55     1475.29      7.87 o
   1   2  15      432.75      450.63      2.83 o
   2   2  15        7.58        6.57      0.48 o
   3   2  15     1483.01     1402.76      7.99 o
   4   2  15      705.56      671.26      4.43 o
   5   2  15        4.23        4.57      0.41 o
   6   2  15      127.57      129.26      1.56 o
   7   2  15       88.13       87.32      1.30 o
   8   2  15       56.84       58.29      1.10 o
   9   2  15       19.77       20.30      0.74 o
  10   2  15       53.62       55.80      1.17 o
  11   2  15       25.38       24.77      0.88 o
  12   2  15       10.75        9.23      1.05 o
  13   2  15        9.61        7.35      1.40 o
 -11   3  15      140.22      153.78      2.93 o
 -10   3  15        0.04       -0.16      0.41 o
  -9   3  15       44.53       47.34      0.95 o
  -8   3  15      295.62      301.94      2.83 o
  -7   3  15        9.69       11.64      0.47 o
  -6   3  15      116.55      107.26      1.24 o
  -5   3  15       36.97       35.17      0.71 o
  -4   3  15        0.03       -0.29      0.29 o
  -3   3  15      209.49      193.67      1.65 o
  -2   3  15        1.19        2.87      0.32 o
  -1   3  15      229.02      217.28      1.59 o
   0   3  15       69.79       60.86      0.76 o
   1   3  15     1215.40     1146.23      6.27 o
   2   3  15       42.96       57.74      0.79 o
   3   3  15        7.34        8.29      0.40 o
   4   3  15      187.80      166.82      1.56 o
   5   3  15      228.08      216.48      2.03 o
   6   3  15       13.09       12.52      0.70 o
   7   3  15       39.91       41.47      0.95 o
   8   3  15        5.39        5.33      0.53 o
   9   3  15       58.37       61.33      1.16 o
  10   3  15        1.45        1.25      0.64 o
  11   3  15        2.75        2.59      0.65 o
  12   3  15       51.34       54.73      1.82 o
  13   3  15        0.01       -1.21      1.21 o
 -12   4  15        4.57        7.32      1.26 o
 -11   4  15        2.07        2.35      0.56 o
 -10   4  15        9.45        9.30      0.56 o
  -9   4  15        0.02       -0.36      0.36 o
  -8   4  15        7.66        8.02      0.51 o
  -7   4  15       58.93       56.67      0.92 o
  -6   4  15      234.48      234.74      2.09 o
  -5   4  15      114.07       95.22      1.18 o
  -4   4  15      349.37      326.95      2.97 o
  -3   4  15      100.42       89.73      1.05 o
  -2   4  15        0.10        0.34      0.29 o
  -1   4  15       12.12        9.63      0.40 o
   0   4  15      368.30      389.28      2.63 o
   1   4  15      250.97      222.92      1.66 o
   2   4  15       24.24       28.68      0.66 o
   3   4  15        9.73        8.91      0.43 o
   4   4  15      500.00      476.54      3.38 o
   5   4  15       24.18       21.22      0.68 o
   6   4  15       95.06       95.68      1.37 o
   7   4  15      116.39      119.21      1.58 o
   8   4  15       47.86       48.71      1.06 o
   9   4  15        0.47        0.82      0.50 o
  10   4  15       72.27       80.21      1.36 o
  11   4  15        5.47        6.04      0.90 o
  12   4  15        1.20        0.05      1.23 o
 -12   5  15       49.22       55.82      2.75 o
 -11   5  15        0.85        0.00      0.60 o
 -10   5  15       93.06      100.96      2.34 o
  -9   5  15        0.28       -0.04      0.42 o
  -8   5  15      144.84      142.40      2.16 o
  -7   5  15       47.10       48.97      0.98 o
  -6   5  15        0.39        0.69      0.36 o
  -5   5  15      103.74      103.38      1.26 o
  -4   5  15      306.77      296.20      2.62 o
  -3   5  15       10.58        8.28      0.43 o
  -2   5  15      217.05      206.61      1.79 o
  -1   5  15       15.84       17.97      0.56 o
   0   5  15      169.18      155.34      1.49 o
   1   5  15      198.61      162.55      1.38 o
   2   5  15     1076.67     1048.68      6.55 o
   3   5  15      176.50      163.23      1.55 o
   4   5  15      304.31      303.75      2.58 o
   5   5  15       49.36       49.06      1.33 o
   6   5  15      419.83      410.33      3.58 o
   7   5  15        7.58        7.25      0.77 o
   8   5  15      389.93      391.81      5.09 o
   9   5  15       36.63       36.98      1.11 o
  10   5  15        3.85        3.61      0.58 o
  11   5  15        0.40        0.04      0.54 o
  12   5  15        4.52        2.85      1.41 o
 -12   6  15        6.84       11.21      1.75 o
 -11   6  15        0.23        1.47      0.92 o
 -10   6  15       10.95       10.15      0.69 o
  -9   6  15        2.93        2.13      0.49 o
  -8   6  15       20.74       23.51      0.74 o
  -7   6  15      162.62      163.54      2.51 o
  -6   6  15       97.07       99.80      1.41 o
  -5   6  15       41.16       40.65      0.97 o
  -4   6  15       27.51       23.37      0.64 o
  -3   6  15       47.34       50.33      0.89 o
  -2   6  15      204.50      200.33      1.93 o
  -1   6  15        0.04       -0.36      0.36 o
   0   6  15        9.64        3.85      0.41 o
   1   6  15      331.16      307.39      2.17 o
   2   6  15      101.19      104.80      1.23 o
   3   6  15        1.17        1.32      0.35 o
   4   6  15       33.03       34.96      0.83 o
   5   6  15        3.52        4.17      0.52 o
   6   6  15        0.02        0.17      0.43 o
   7   6  15       60.48       61.65      1.22 o
   8   6  15       42.02       39.85      1.07 o
   9   6  15        2.63        2.46      0.57 o
  10   6  15       24.85       22.84      0.86 o
  11   6  15       19.55       22.50      1.74 o
  12   6  15        0.03       -0.51      1.36 o
 -11   7  15       52.16       53.92      3.47 o
 -10   7  15        3.81        2.45      0.66 o
  -9   7  15        2.40        0.77      0.49 o
  -8   7  15       63.78       63.63      1.07 o
  -7   7  15       66.69       70.87      1.12 o
  -6   7  15        1.87        1.32      0.43 o
  -5   7  15      346.91      337.78      2.88 o
  -4   7  15       78.19       73.67      1.04 o
  -3   7  15        1.06        0.56      0.36 o
  -2   7  15      272.39      268.58      2.41 o
  -1   7  15      103.08       90.03      1.26 o
   0   7  15        4.51        3.81      0.43 o
   1   7  15      235.91      228.00      2.03 o
   2   7  15      149.66      143.99      1.86 o
   3   7  15       30.52       24.87      0.75 o
   4   7  15       67.79       66.19      1.24 o
   5   7  15      165.62      163.09      2.00 o
   6   7  15       58.92       57.14      1.28 o
   7   7  15      137.58      140.34      2.90 o
   8   7  15       34.84       39.77      1.09 o
   9   7  15      150.02      154.04      2.01 o
  10   7  15       28.06       28.08      1.05 o
  11   7  15       18.57       20.60      1.41 o
 -11   8  15        1.29        5.43      1.99 o
 -10   8  15        1.87        1.83      0.87 o
  -9   8  15       99.33      111.23      3.29 o
  -8   8  15       18.16       18.09      0.69 o
  -7   8  15      213.94      226.31      2.96 o
  -6   8  15       44.06       42.48      0.94 o
  -5   8  15        0.59        0.34      0.42 o
  -4   8  15        6.98        9.20      0.73 o
  -3   8  15       73.81       67.07      1.30 o
  -2   8  15      274.55      271.42      2.67 o
  -1   8  15        1.23        2.56      0.49 o
   0   8  15       99.59       95.78      1.35 o
   1   8  15      180.60      179.76      1.86 o
   2   8  15        0.00       -0.41      0.41 o
   3   8  15       12.07       11.66      0.66 o
   4   8  15      114.32      112.75      1.67 o
   5   8  15       22.27       20.76      0.85 o
   6   8  15        6.93        6.40      0.72 o
   7   8  15        7.69        7.22      0.71 o
   8   8  15        8.43        6.95      0.73 o
   9   8  15        3.55        4.75      0.67 o
  10   8  15        9.75       10.04      1.49 o
  11   8  15       15.83       15.94      2.03 o
 -10   9  15        0.42        2.32      2.07 o
  -9   9  15      148.55      161.90      7.65 o
  -8   9  15        2.44        2.23      0.56 o
  -7   9  15        4.11        3.42      0.59 o
  -6   9  15       11.36       12.34      0.65 o
  -5   9  15      166.36      162.67      2.15 o
  -4   9  15       27.16       30.51      1.54 o
  -3   9  15        2.10        1.75      0.51 o
  -2   9  15        0.25       -0.60      0.64 o
  -1   9  15       49.94       49.07      1.27 o
   0   9  15      156.46      154.89      1.95 o
   1   9  15        4.73        4.38      0.57 o
   2   9  15        3.69        2.43      0.65 o
   3   9  15       43.46       40.21      1.28 o
   4   9  15       14.31       12.46      0.84 o
   5   9  15      130.21      134.85      1.92 o
   6   9  15        9.33        7.46      0.74 o
   7   9  15        0.28       -0.67      0.67 o
   8   9  15        6.21        8.01      0.78 o
   9   9  15        5.29        7.54      1.05 o
  10   9  15        2.70        1.03      1.17 o
 -10  10  15        2.46        2.35      2.35 o
  -9  10  15       20.40       22.33      1.52 o
  -8  10  15        1.16        2.19      0.66 o
  -7  10  15        2.01        1.28      0.54 o
  -6  10  15       65.42       68.92      1.87 o
  -5  10  15        0.00       -0.03      0.55 o
  -4  10  15      113.66      115.22      2.01 o
  -3  10  15       65.16       65.25      1.78 o
  -2  10  15       27.36       26.06      1.00 o
  -1  10  15       13.97       14.27      0.84 o
   0  10  15       94.51       91.30      1.53 o
   1  10  15        8.27        7.09      0.69 o
   2  10  15        5.50        5.56      0.65 o
   3  10  15       52.24       56.86      1.45 o
   4  10  15       89.38       87.74      1.77 o
   5  10  15       17.56       17.90      0.87 o
   6  10  15      189.83      188.78      2.59 o
   7  10  15        5.32        4.84      0.75 o
   8  10  15      127.52      133.53      2.76 o
   9  10  15       30.23       28.31      2.22 o
  10  10  15        7.35       10.42      1.37 o
  -9  11  15        1.50        3.44      2.48 o
  -8  11  15      113.16      128.99      5.85 o
  -7  11  15       29.26       31.90      1.21 o
  -6  11  15      103.28      108.89      3.14 o
  -5  11  15      150.78      156.55      2.27 o
  -4  11  15       18.75       18.88      0.93 o
  -3  11  15       13.17       12.79      0.77 o
  -2  11  15       25.55       25.59      1.03 o
  -1  11  15       82.30       85.60      1.54 o
   0  11  15        0.08       -0.60      0.60 o
   1  11  15       12.79       10.62      0.96 o
   2  11  15       38.61       36.76      1.41 o
   3  11  15       23.61       20.31      0.92 o
   4  11  15        7.76        8.19      0.83 o
   5  11  15       18.03       17.55      1.01 o
   6  11  15        9.36        9.79      0.88 o
   7  11  15       21.02       19.63      1.23 o
   8  11  15        5.46        8.60      3.29 o
   9  11  15       16.45       23.46      1.78 o
  -8  12  15        4.61        6.68      2.69 o
  -7  12  15       13.79       15.05      1.22 o
  -6  12  15       15.19       17.03      1.16 o
  -5  12  15        0.27        0.37      0.67 o
  -4  12  15       54.85       55.51      1.46 o
  -3  12  15       26.11       29.37      1.39 o
  -2  12  15       24.47       26.16      1.06 o
  -1  12  15        7.24        7.16      0.73 o
   0  12  15        4.18        4.65      0.85 o
   1  12  15       74.80       79.04      2.00 o
   2  12  15       78.79       75.58      1.96 o
   3  12  15       33.20       29.33      1.20 o
   4  12  15       44.54       47.15      1.49 o
   5  12  15        7.92        6.64      0.86 o
   6  12  15        7.12        9.29      1.24 o
   7  12  15        3.31        5.08      1.50 o
   8  12  15       13.34       12.17      1.63 o
  -7  13  15       12.67       18.00      1.33 o
  -6  13  15       11.82       12.93      1.29 o
  -5  13  15       27.56       33.84      1.82 o
  -4  13  15        1.46        1.46      0.81 o
  -3  13  15        0.48       -0.47      0.71 o
  -2  13  15       26.82       30.75      1.22 o
  -1  13  15       74.15       76.35      2.02 o
   0  13  15       19.43       21.39      1.45 o
   1  13  15       21.62       20.90      1.38 o
   2  13  15       80.92       87.17      3.10 o
   3  13  15        8.75        9.31      1.36 o
   4  13  15       22.60       27.22      1.71 o
   5  13  15       54.06       62.31      2.17 o
   6  13  15        8.53        8.58      1.60 o
   7  13  15        3.38        5.52      1.48 o
  -5  14  15       51.50       51.59      6.46 o
  -4  14  15        9.81        9.51      1.60 o
  -3  14  15        3.51        3.99      1.48 o
  -2  14  15       10.74       11.76      1.50 o
  -1  14  15        0.03       -0.38      1.26 o
   0  14  15        5.80        5.27      1.37 o
   1  14  15        3.60        0.08      1.30 o
   2  14  15       20.99       25.86      2.05 o
   3  14  15       43.79       40.04      5.66 o
   4  14  15       27.08       32.57      2.16 o
   5  14  15       45.87       49.87      4.12 o
  -3  15  15       21.03       22.75      2.03 o
  -2  15  15        4.95        8.36      2.27 o
  -1  15  15        7.08        9.44      1.61 o
   0  15  15       21.06       19.48      1.86 o
   1  15  15       24.11       28.57      3.34 o
   2  15  15        6.77        7.06      2.34 o
   3  15  15        7.77        9.88      1.68 o
 -10   0  16       31.46       34.11      1.14 o
  -8   0  16      135.83      145.18      2.07 o
  -6   0  16        2.48        2.57      0.90 o
  -4   0  16       28.99       24.06      0.88 o
  -2   0  16      149.52      145.28      1.91 o
   0   0  16       33.53       29.99      0.80 o
   2   0  16        7.76        7.77      0.49 o
   4   0  16      288.97      270.88      6.68 o
   6   0  16      175.37      168.12      2.67 o
   8   0  16      166.04      157.69      3.73 o
  10   0  16        2.98        2.16      0.77 o
  12   0  16       22.97       26.59      2.23 o
 -12   1  16       25.91       25.06      2.70 o
 -11   1  16       28.35       29.46      0.84 o
 -10   1  16       10.45       11.28      0.51 o
  -9   1  16        0.04        0.20      0.37 o
  -8   1  16       51.48       50.49      0.91 o
  -7   1  16        0.60        0.58      0.37 o
  -6   1  16      189.88      194.80      1.75 o
  -5   1  16       60.39       52.77      0.86 o
  -4   1  16      172.28      175.50      1.68 o
  -3   1  16       62.17       58.12      1.14 o
  -2   1  16        2.15        4.03      0.74 o
  -1   1  16      133.28      132.80      1.22 o
   0   1  16      356.72      326.08      2.16 o
   1   1  16        4.83        3.39      0.44 o
   2   1  16       31.97       32.27      0.63 o
   3   1  16        0.01        1.42      0.29 o
   4   1  16        5.93        4.45      0.38 o
   5   1  16       72.43       72.23      1.07 o
   6   1  16      255.24      256.34      2.48 o
   7   1  16        1.08        0.72      0.44 o
   8   1  16       32.43       31.19      0.89 o
   9   1  16        2.08        1.95      0.51 o
  10   1  16        9.36        7.08      0.62 o
  11   1  16       11.68       12.41      0.71 o
  12   1  16        0.05       -0.90      0.90 o
 -11   2  16      139.05      147.73      3.06 o
 -10   2  16       14.47       15.86      0.67 o
  -9   2  16       50.83       52.34      1.13 o
  -8   2  16       55.52       57.21      0.92 o
  -7   2  16       68.13       75.10      1.16 o
  -6   2  16       81.88       79.33      1.08 o
  -5   2  16        8.71        7.98      0.43 o
  -4   2  16        5.17        4.93      0.38 o
  -3   2  16       19.29       11.26      0.45 o
  -2   2  16       57.42       49.80      0.81 o
  -1   2  16      538.36      494.35      3.19 o
   0   2  16      723.94      706.30      4.08 o
   1   2  16      663.60      653.58      4.03 o
   2   2  16      222.19      218.56      1.72 o
   3   2  16      120.49      115.20      1.17 o
   4   2  16        0.28        0.94      0.34 o
   5   2  16      106.48      105.70      1.32 o
   6   2  16        0.79        0.77      0.43 o
   7   2  16       26.82       26.13      0.85 o
   8   2  16        2.37        2.16      0.50 o
   9   2  16       37.43       38.53      1.00 o
  10   2  16        3.42        3.67      0.57 o
  11   2  16       63.94       69.29      1.97 o
  12   2  16       31.33       31.06      1.58 o
 -11   3  16       33.53       33.26      1.01 o
 -10   3  16      124.55      127.82      3.00 o
  -9   3  16       60.40       61.23      0.99 o
  -8   3  16        4.13        4.61      0.47 o
  -7   3  16      216.79      205.02      1.94 o
  -6   3  16       12.06       13.69      0.53 o
  -5   3  16        0.44        2.06      0.37 o
  -4   3  16        6.57        5.73      0.42 o
  -3   3  16      197.23      195.25      1.70 o
  -2   3  16       77.39       77.26      1.19 o
  -1   3  16      202.81      184.72      1.54 o
   0   3  16       60.87       60.26      0.82 o
   1   3  16      242.15      225.40      1.78 o
   2   3  16       62.97       47.56      0.75 o
   3   3  16        0.12        0.04      0.31 o
   4   3  16      229.95      224.96      2.80 o
   5   3  16       12.83       13.87      0.57 o
   6   3  16       72.02       69.10      1.18 o
   7   3  16      174.96      179.43      2.03 o
   8   3  16       13.87       14.47      0.68 o
   9   3  16      133.02      130.78      1.74 o
  10   3  16        7.68        7.65      0.73 o
  11   3  16       14.10       15.42      1.09 o
  12   3  16        8.20        7.63      1.14 o
 -12   4  16        0.01        2.94      1.23 o
 -11   4  16       59.43       61.59      3.14 o
 -10   4  16       52.12       54.43      1.65 o
  -9   4  16       24.20       22.45      0.85 o
  -8   4  16       57.99       59.40      0.99 o
  -7   4  16       16.69       15.25      0.58 o
  -6   4  16       15.21       13.24      0.54 o
  -5   4  16      336.04      327.40      2.79 o
  -4   4  16        8.73        6.43      0.46 o
  -3   4  16      186.45      173.65      2.44 o
  -2   4  16       18.41       19.78      0.58 o
  -1   4  16      153.46      144.19      1.80 o
   0   4  16       89.40       89.37      1.09 o
   1   4  16      595.23      622.60      3.93 o
   2   4  16       10.85       10.60      0.70 o
   3   4  16      166.51      166.62      1.58 o
   4   4  16       46.91       43.75      1.04 o
   5   4  16      240.22      231.49      2.55 o
   6   4  16        0.89        0.71      0.45 o
   7   4  16      105.84      108.53      1.55 o
   8   4  16       86.84       85.39      1.41 o
   9   4  16        1.15        1.18      0.53 o
  10   4  16       90.70       90.77      1.54 o
  11   4  16        9.14        9.68      0.98 o
  12   4  16        0.58       -0.48      0.93 o
 -12   5  16        0.15        0.11      1.33 o
 -11   5  16       59.70       58.73      6.09 o
 -10   5  16        4.07        5.36      0.64 o
  -9   5  16       69.67       70.63      2.03 o
  -8   5  16       27.48       27.08      0.77 o
  -7   5  16       90.71       89.83      1.40 o
  -6   5  16        0.13        0.51      0.40 o
  -5   5  16        2.74        1.57      0.38 o
  -4   5  16      112.90      103.20      1.37 o
  -3   5  16      709.70      669.46      5.19 o
  -2   5  16      121.47      118.01      1.29 o
  -1   5  16      397.75      386.39      3.36 o
   0   5  16       25.84       18.71      0.59 o
   1   5  16       40.09       40.54      0.76 o
   2   5  16      148.89      141.92      1.45 o
   3   5  16      313.55      308.86      2.44 o
   4   5  16      115.79      112.07      1.40 o
   5   5  16       59.90       60.76      1.08 o
   6   5  16      117.53      113.47      1.59 o
   7   5  16      105.99      107.76      1.58 o
   8   5  16        0.02        0.41      0.53 o
   9   5  16       31.96       31.67      0.98 o
  10   5  16       35.63       36.48      1.19 o
  11   5  16       15.74       16.61      1.29 o
  12   5  16       23.70       24.84      2.07 o
 -11   6  16        6.61        7.03      2.00 o
 -10   6  16        1.46        0.19      0.63 o
  -9   6  16       14.97       16.66      0.71 o
  -8   6  16      121.89      134.87      2.74 o
  -7   6  16        0.88        2.15      0.45 o
  -6   6  16       71.52       70.77      1.11 o
  -5   6  16       72.60       71.72      1.23 o
  -4   6  16       14.74       14.39      0.62 o
  -3   6  16       50.64       51.09      0.93 o
  -2   6  16      348.98      338.97      2.83 o
  -1   6  16      336.97      325.78      2.75 o
   0   6  16      123.12      137.22      1.47 o
   1   6  16      319.77      320.76      2.56 o
   2   6  16      317.04      312.80      2.51 o
   3   6  16      318.58      309.28      2.49 o
   4   6  16        0.03       -0.36      0.44 o
   5   6  16       73.05       76.23      1.46 o
   6   6  16        8.05        7.80      0.68 o
   7   6  16       30.22       30.20      0.99 o
   8   6  16       15.28       17.02      0.79 o
   9   6  16        7.27        8.28      0.70 o
  10   6  16        1.24       -0.31      0.59 o
  11   6  16        0.04        0.25      1.02 o
 -11   7  16       10.10        8.84      2.19 o
 -10   7  16       38.66       36.03      3.18 o
  -9   7  16       20.71       23.75      0.87 o
  -8   7  16      101.76      104.45      1.42 o
  -7   7  16        0.01        0.38      0.54 o
  -6   7  16        7.82        6.94      0.53 o
  -5   7  16       29.09       32.50      0.83 o
  -4   7  16      207.46      200.72      3.82 o
  -3   7  16        9.10        7.15      0.54 o
  -2   7  16       34.69       26.71      1.06 o
  -1   7  16       22.20       17.43      0.69 o
   0   7  16      643.62      615.53      4.59 o
   1   7  16       35.79       38.16      0.90 o
   2   7  16      172.00      166.83      1.81 o
   3   7  16        0.31       -0.21      0.47 o
   4   7  16       84.67       88.04      1.45 o
   5   7  16       31.60       30.44      0.97 o
   6   7  16      175.73      180.01      2.35 o
   7   7  16        3.74        2.88      0.79 o
   8   7  16        5.59        4.90      0.65 o
   9   7  16       20.78       21.90      0.91 o
  10   7  16      121.09      138.52      3.31 o
  11   7  16       10.74       12.21      1.30 o
 -10   8  16        0.01        2.85      2.18 o
  -9   8  16       17.62       16.23      0.86 o
  -8   8  16        2.73        4.16      0.52 o
  -7   8  16      189.11      202.22      4.47 o
  -6   8  16       53.46       55.05      1.08 o
  -5   8  16       30.51       32.11      0.93 o
  -4   8  16        0.32       -0.08      0.49 o
  -3   8  16        0.29       -0.42      0.42 o
  -2   8  16      584.65      578.25     10.00 o
  -1   8  16      445.28      425.40      5.34 o
   0   8  16       36.05       35.65      0.98 o
   1   8  16       40.68       40.15      0.97 o
   2   8  16      278.47      273.42      2.69 o
   3   8  16      112.76      108.28      1.63 o
   4   8  16       11.05       11.95      0.73 o
   5   8  16       90.73       96.20      1.60 o
   6   8  16        0.92        0.57      0.61 o
   7   8  16       37.94       36.64      1.20 o
   8   8  16       77.62       85.53      1.67 o
   9   8  16        0.44        0.06      0.88 o
  10   8  16       25.81       27.48      1.49 o
 -10   9  16       14.10       14.83      2.76 o
  -9   9  16        3.26        5.19      1.01 o
  -8   9  16        0.57        0.70      0.51 o
  -7   9  16        1.25        1.06      0.52 o
  -6   9  16       60.38       62.01      1.50 o
  -5   9  16        0.96        0.36      0.56 o
  -4   9  16       60.17       63.51      1.45 o
  -3   9  16       11.05       11.63      0.69 o
  -2   9  16        2.24        1.35      0.53 o
  -1   9  16       58.56       56.60      1.29 o
   0   9  16       64.38       67.49      1.31 o
   1   9  16       29.81       27.96      1.05 o
   2   9  16       21.92       20.76      0.87 o
   3   9  16        0.26       -0.53      0.53 o
   4   9  16        4.75        3.82      0.79 o
   5   9  16       83.48       83.32      1.54 o
   6   9  16        1.61        2.25      0.67 o
   7   9  16       54.30       56.73      1.53 o
   8   9  16       26.50       28.16      1.22 o
   9   9  16       14.05       12.88      1.96 o
  10   9  16       21.20       25.61      2.76 o
  -9  10  16        0.45       -0.71      2.24 o
  -8  10  16       32.17       36.06      3.51 o
  -7  10  16        0.14        0.82      0.64 o
  -6  10  16        0.26       -0.36      0.58 o
  -5  10  16      106.52      112.60      2.60 o
  -4  10  16        9.71       12.03      0.88 o
  -3  10  16      221.47      211.42      3.18 o
  -2  10  16      167.51      166.64      2.74 o
  -1  10  16        6.74        7.45      0.68 o
   0  10  16       10.64        8.89      0.69 o
   1  10  16       47.00       44.04      1.45 o
   2  10  16        1.04        1.19      0.65 o
   3  10  16        4.81        5.75      0.67 o
   4  10  16       68.53       68.42      1.98 o
   5  10  16       23.55       21.90      0.95 o
   6  10  16        0.22       -0.10      0.69 o
   7  10  16        7.98        8.16      0.85 o
   8  10  16       42.82       40.02      1.78 o
   9  10  16       14.00        9.42      1.59 o
  -8  11  16        1.25        2.79      2.50 o
  -7  11  16       19.33       19.50      1.47 o
  -6  11  16        1.66        1.86      0.88 o
  -5  11  16        1.87        1.38      0.68 o
  -4  11  16       73.41       75.17      1.62 o
  -3  11  16        7.07        9.66      0.78 o
  -2  11  16        0.03       -0.51      0.58 o
  -1  11  16       23.56       23.54      0.95 o
   0  11  16       52.22       50.16      1.57 o
   1  11  16       26.99       26.45      1.28 o
   2  11  16        3.82        2.47      0.82 o
   3  11  16       13.10       11.81      0.83 o
   4  11  16       13.98       15.73      0.99 o
   5  11  16        9.91       10.62      0.92 o
   6  11  16        0.19        0.49      0.82 o
   7  11  16        1.88        1.63      0.96 o
   8  11  16       80.95       86.50      4.70 o
  -7  12  16        0.27       -0.10      1.50 o
  -6  12  16        0.69        2.45      1.07 o
  -5  12  16       16.88       18.50      1.24 o
  -4  12  16       32.99       40.07      1.45 o
  -3  12  16       14.49       12.35      0.87 o
  -2  12  16        4.07        5.03      0.73 o
  -1  12  16        2.56        4.29      0.80 o
   0  12  16       35.04       38.41      1.36 o
   1  12  16       30.91       29.12      1.36 o
   2  12  16       45.67       44.70      1.62 o
   3  12  16       19.11       15.09      1.00 o
   4  12  16        2.85        3.98      0.99 o
   5  12  16       60.69       62.39      3.25 o
   6  12  16       32.78       34.57      1.71 o
   7  12  16        0.04       -1.17      1.29 o
  -6  13  16       32.48       34.88      1.85 o
  -5  13  16        0.94        1.73      1.13 o
  -4  13  16        1.11       -0.20      1.81 o
  -3  13  16      138.11      148.76      5.34 o
  -2  13  16        0.04        0.16      1.23 o
  -1  13  16       75.78       80.05      2.05 o
   0  13  16        0.26        0.41      0.92 o
   1  13  16        0.51        1.63      1.00 o
   2  13  16       21.19       21.65      1.83 o
   3  13  16      110.89      113.37      4.56 o
   4  13  16        8.27        5.78      1.59 o
   5  13  16        3.92        8.30      2.71 o
   6  13  16        0.77        0.14      2.19 o
  -4  14  16       24.55       25.65      2.15 o
  -3  14  16       20.22       24.27      2.19 o
  -2  14  16       64.47       66.15      3.28 o
  -1  14  16       13.74       14.31      1.70 o
   0  14  16        0.56       -0.53      1.33 o
   1  14  16        5.11        7.73      2.42 o
   2  14  16        1.75        2.50      1.43 o
   3  14  16       38.51       38.80      2.38 o
   4  14  16      106.61      111.63      3.58 o
  -1  15  16        0.32       -0.36      1.72 o
   0  15  16        0.06       -0.82      1.34 o
   1  15  16        5.40        3.75      5.25 o
 -11   0  17        0.32       -0.85      0.85 o
  -9   0  17       41.41       43.04      1.17 o
  -7   0  17      349.71      350.38      3.88 o
  -5   0  17        3.62        2.69      0.86 o
  -3   0  17      517.64      516.41      5.78 o
  -1   0  17      102.16       89.62      1.34 o
   1   0  17      147.17      140.26      2.15 o
   3   0  17      818.88      840.30      6.84 o
   5   0  17      834.78      793.50      8.56 o
   7   0  17      440.78      455.39      5.54 o
   9   0  17       49.13       49.34      1.57 o
  11   0  17       18.11       18.17      1.36 o
 -11   1  17        3.88        2.58      1.50 o
 -10   1  17        7.64        6.50      0.51 o
  -9   1  17       11.89       11.20      0.55 o
  -8   1  17       78.72       79.54      1.14 o
  -7   1  17      294.24      309.74      2.63 o
  -6   1  17        7.68        7.88      0.52 o
  -5   1  17       47.60       42.21      0.86 o
  -4   1  17      337.03      325.26      2.83 o
  -3   1  17      211.46      207.90      2.04 o
  -2   1  17       22.41       28.62      0.63 o
  -1   1  17      403.86      382.47      2.80 o
   0   1  17      131.43      124.91      1.21 o
   1   1  17        1.60        1.25      0.33 o
   2   1  17       50.33       54.19      1.18 o
   3   1  17      416.47      417.65      2.71 o
   4   1  17      192.37      194.27      1.78 o
   5   1  17        9.63        8.64      0.54 o
   6   1  17       14.41       13.20      0.65 o
   7   1  17       67.12       65.69      1.21 o
   8   1  17       14.39       13.93      0.68 o
   9   1  17       21.79       23.69      0.85 o
  10   1  17       11.05       11.43      0.70 o
  11   1  17        4.21        4.93      0.77 o
  12   1  17        6.41        6.16      1.10 o
 -11   2  17        6.16        6.07      1.10 o
 -10   2  17      144.02      148.58      1.76 o
  -9   2  17        2.25        2.68      0.54 o
  -8   2  17       73.28       72.36      1.10 o
  -7   2  17       73.57       69.77      1.07 o
  -6   2  17      135.45      131.94      1.60 o
  -5   2  17       17.39       18.72      0.62 o
  -4   2  17      182.71      174.93      1.84 o
  -3   2  17        1.31        1.44      0.37 o
  -2   2  17       66.28       62.07      0.99 o
  -1   2  17       68.17       72.38      0.91 o
   0   2  17      336.19      333.11      2.37 o
   1   2  17      167.89      170.31      1.58 o
   2   2  17      162.72      172.87      1.51 o
   3   2  17        0.05        0.40      0.32 o
   4   2  17       36.75       42.00      0.82 o
   5   2  17        0.53        0.23      0.38 o
   6   2  17      132.05      129.82      1.68 o
   7   2  17       19.23       20.04      0.77 o
   8   2  17       85.21       82.20      1.38 o
   9   2  17       11.96       13.63      0.72 o
  10   2  17      189.08      191.63      2.24 o
  11   2  17        3.56        4.18      0.77 o
  12   2  17       35.04       37.32      1.74 o
 -11   3  17        2.65        3.86      2.01 o
 -10   3  17        3.67        3.33      0.60 o
  -9   3  17       22.12       19.69      0.68 o
  -8   3  17        7.80        6.61      0.51 o
  -7   3  17        0.12       -0.10      0.39 o
  -6   3  17      173.47      170.37      2.45 o
  -5   3  17      129.62      132.75      1.48 o
  -4   3  17       42.32       46.22      0.92 o
  -3   3  17       64.20       59.67      0.93 o
  -2   3  17      197.77      194.83      1.83 o
  -1   3  17      208.48      192.65      1.63 o
   0   3  17      411.47      414.93      2.82 o
   1   3  17        0.02        0.81      0.36 o
   2   3  17       45.50       39.18      0.74 o
   3   3  17        3.46        2.55      0.40 o
   4   3  17      101.77      100.56      1.23 o
   5   3  17       36.47       37.09      0.87 o
   6   3  17       71.60       70.55      1.24 o
   7   3  17        2.13        2.39      0.53 o
   8   3  17      272.22      272.43      2.76 o
   9   3  17       44.79       45.35      1.11 o
  10   3  17       52.79       55.03      1.41 o
  11   3  17        8.41        7.13      0.95 o
  12   3  17        0.09       -0.94      0.94 o
 -11   4  17       11.64       13.28      2.03 o
 -10   4  17      186.76      198.60      3.40 o
  -9   4  17       52.75       52.57      0.98 o
  -8   4  17      132.03      135.80      1.68 o
  -7   4  17      100.61       99.82      1.31 o
  -6   4  17       36.06       34.88      0.82 o
  -5   4  17       11.16       10.07      0.51 o
  -4   4  17      375.48      366.95      3.19 o
  -3   4  17        0.25        0.23      0.34 o
  -2   4  17       38.90       39.54      0.81 o
  -1   4  17      102.65       98.85      1.18 o
   0   4  17      112.14      114.68      1.29 o
   1   4  17      169.80      153.73      1.53 o
   2   4  17      388.03      415.65      3.06 o
   3   4  17       51.61       48.94      0.87 o
   4   4  17        8.95        8.06      0.58 o
   5   4  17       73.63       68.60      1.13 o
   6   4  17       75.84       75.39      1.29 o
   7   4  17        0.13        0.88      0.52 o
   8   4  17       21.74       21.38      0.84 o
   9   4  17        5.19        4.10      0.61 o
  10   4  17       35.09       36.72      1.36 o
  11   4  17       20.39       18.70      1.37 o
  12   4  17        6.31        5.14      1.84 o
 -11   5  17        0.54        2.66      1.82 o
 -10   5  17        1.02        0.78      0.65 o
  -9   5  17       19.24       22.80      0.84 o
  -8   5  17      125.19      129.65      1.73 o
  -7   5  17        1.03        0.96      0.46 o
  -6   5  17      580.69      586.56      4.61 o
  -5   5  17        0.96        0.78      0.41 o
  -4   5  17       30.54       30.42      0.83 o
  -3   5  17      103.64       92.68      1.51 o
  -2   5  17      260.29      256.63      2.62 o
  -1   5  17       49.47       47.17      0.99 o
   0   5  17       17.34       13.94      0.53 o
   1   5  17      435.97      404.65      3.01 o
   2   5  17      204.45      201.23      1.85 o
   3   5  17       29.39       30.34      0.82 o
   4   5  17       27.03       26.74      0.86 o
   5   5  17        0.03        0.08      0.46 o
   6   5  17       11.96       11.64      0.73 o
   7   5  17       65.61       68.18      1.60 o
   8   5  17      128.21      130.50      1.99 o
   9   5  17       14.69       16.97      0.86 o
  10   5  17       19.55       19.49      1.35 o
  11   5  17       19.74       19.55      1.42 o
 -11   6  17       88.24      104.33      4.37 o
 -10   6  17        4.48        6.64      1.76 o
  -9   6  17       46.22       52.61      2.30 o
  -8   6  17        6.97        7.18      0.56 o
  -7   6  17      145.68      152.59      2.52 o
  -6   6  17        2.02        1.75      0.47 o
  -5   6  17      155.17      160.05      2.35 o
  -4   6  17      172.74      174.18      1.96 o
  -3   6  17       86.77       74.47      1.15 o
  -2   6  17       72.40       63.98      1.15 o
  -1   6  17      194.74      187.16      2.75 o
   0   6  17        2.24        3.10      0.45 o
   1   6  17        1.62        1.01      0.52 o
   2   6  17      138.34      136.31      1.61 o
   3   6  17      196.98      195.81      2.45 o
   4   6  17       35.69       35.28      1.00 o
   5   6  17        4.74        4.28      0.55 o
   6   6  17       77.24       76.58      1.50 o
   7   6  17       37.34       36.12      1.34 o
   8   6  17       34.26       34.73      1.06 o
   9   6  17        0.32       -0.42      0.56 o
  10   6  17        1.99        0.77      0.97 o
  11   6  17        0.17       -1.07      1.07 o
 -10   7  17        0.04        0.04      2.05 o
  -9   7  17       98.30      101.92      2.28 o
  -8   7  17       62.58       62.15      1.65 o
  -7   7  17      209.91      217.01      4.35 o
  -6   7  17       11.17       11.97      0.68 o
  -5   7  17      385.72      382.62      6.57 o
  -4   7  17       59.40       59.18      1.26 o
  -3   7  17        5.40        4.72      0.53 o
  -2   7  17      209.22      217.86      3.09 o
  -1   7  17      122.05      109.21      1.68 o
   0   7  17       30.11       27.39      0.83 o
   1   7  17      288.20      285.44      2.81 o
   2   7  17       78.20       77.88      1.26 o
   3   7  17       17.23       17.17      0.85 o
   4   7  17      311.33      308.99      3.08 o
   5   7  17       30.33       27.33      0.97 o
   6   7  17       12.75       12.96      0.81 o
   7   7  17       83.44       82.33      1.82 o
   8   7  17       26.76       27.66      1.08 o
   9   7  17       21.09       24.42      1.36 o
  10   7  17       11.81       13.10      2.83 o
 -10   8  17        2.47        5.75      2.39 o
  -9   8  17        0.06       -0.22      0.85 o
  -8   8  17        7.23        6.37      0.58 o
  -7   8  17        0.03       -0.21      0.51 o
  -6   8  17        6.87        5.79      0.61 o
  -5   8  17       68.68       66.30      1.39 o
  -4   8  17       10.47       10.53      0.70 o
  -3   8  17       25.55       29.07      0.91 o
  -2   8  17       58.18       52.91      1.15 o
  -1   8  17      236.63      229.18      2.68 o
   0   8  17       40.00       41.62      1.06 o
   1   8  17       18.51       18.42      0.79 o
   2   8  17       16.84       15.88      0.86 o
   3   8  17      184.21      177.65      2.70 o
   4   8  17      133.92      138.71      1.95 o
   5   8  17        7.27        9.72      0.72 o
   6   8  17        0.21       -0.41      0.61 o
   7   8  17       17.59       18.98      0.96 o
   8   8  17       13.42       14.81      0.91 o
   9   8  17        9.59       10.50      1.47 o
  10   8  17       32.28       31.49      1.87 o
  -9   9  17       48.34       52.62      4.07 o
  -8   9  17        5.55        5.61      0.87 o
  -7   9  17        3.39        3.43      0.75 o
  -6   9  17      242.49      251.55      4.81 o
  -5   9  17       32.41       34.98      1.14 o
  -4   9  17        0.57       -0.29      0.81 o
  -3   9  17      351.87      357.58      5.93 o
  -2   9  17        4.45        4.43      0.61 o
  -1   9  17      233.05      233.18      2.59 o
   0   9  17        5.21        4.52      0.63 o
   1   9  17      146.32      144.59      2.12 o
   2   9  17       15.29       16.62      0.90 o
   3   9  17       11.94       11.44      0.74 o
   4   9  17       16.44       18.15      0.98 o
   5   9  17       87.48       85.83      2.53 o
   6   9  17      155.76      151.50      2.30 o
   7   9  17       25.54       23.41      1.09 o
   8   9  17        0.06       -0.87      0.87 o
   9   9  17       13.78       13.59      1.64 o
  -8  10  17        0.80        0.41      2.46 o
  -7  10  17       33.94       33.13      1.72 o
  -6  10  17        6.03        5.91      0.72 o
  -5  10  17       10.69       11.72      0.82 o
  -4  10  17       30.42       30.89      1.14 o
  -3  10  17        0.07       -0.23      0.80 o
  -2  10  17       20.97       21.15      0.93 o
  -1  10  17       99.10       99.78      1.78 o
   0  10  17        7.55        7.64      0.75 o
   1  10  17        8.13        6.28      0.85 o
   2  10  17       50.44       50.22      1.84 o
   3  10  17        0.42       -0.32      0.67 o
   4  10  17        0.66        0.35      0.68 o
   5  10  17        4.80        3.92      0.77 o
   6  10  17       29.84       33.96      1.41 o
   7  10  17        3.05        2.37      1.00 o
   8  10  17       20.04       24.30      1.89 o
   9  10  17       20.48       23.41      1.88 o
  -8  11  17       20.45       30.33      3.50 o
  -7  11  17       11.41       12.66      1.25 o
  -6  11  17       76.57       84.88      4.16 o
  -5  11  17        0.11        0.02      0.74 o
  -4  11  17       16.51       18.32      0.98 o
  -3  11  17       42.60       43.42      1.20 o
  -2  11  17       56.45       60.37      1.93 o
  -1  11  17        0.03       -0.28      0.57 o
   0  11  17        5.18        6.00      0.90 o
   1  11  17        0.06       -0.74      0.74 o
   2  11  17        4.61        5.95      0.90 o
   3  11  17        3.31        2.02      0.73 o
   4  11  17       48.71       50.77      1.51 o
   5  11  17       93.54       98.43      4.08 o
   6  11  17        0.45       -0.67      0.95 o
   7  11  17       27.23       28.17      2.95 o
   8  11  17        0.72       -1.36      1.40 o
  -6  12  17       13.96       13.63      1.40 o
  -5  12  17        2.12        2.09      1.12 o
  -4  12  17        0.03        1.57      1.21 o
  -3  12  17        0.79        1.96      1.21 o
  -2  12  17        1.33        0.87      0.71 o
  -1  12  17        9.93        7.62      0.86 o
   0  12  17       89.76       86.74      2.08 o
   1  12  17       40.60       43.81      2.92 o
   2  12  17       40.30       41.60      1.59 o
   3  12  17        6.44        3.62      1.22 o
   4  12  17        3.67        4.37      1.17 o
   5  12  17        5.29        2.92      1.43 o
   6  12  17       52.92       53.98      2.78 o
   7  12  17        1.05        1.08      1.49 o
  -5  13  17        1.96        3.62      1.51 o
  -4  13  17       19.98       16.78      1.60 o
  -3  13  17        1.36        1.97      1.47 o
  -2  13  17      111.92      119.86      6.92 o
  -1  13  17        3.39        3.50      1.74 o
   0  13  17        1.87       -0.89      1.22 o
   1  13  17       13.83       16.57      1.78 o
   2  13  17        4.09        1.46      1.35 o
   3  13  17       22.58       18.66      1.83 o
   4  13  17       25.03       28.69      3.50 o
   5  13  17        2.60        3.28      2.55 o
  -3  14  17        8.38       10.27      1.80 o
  -2  14  17       14.15       14.51      1.99 o
  -1  14  17        1.06        1.30      1.56 o
   0  14  17        5.10        8.41      1.66 o
   1  14  17        5.62        7.66      1.52 o
   2  14  17        2.40        3.55      2.27 o
   3  14  17        1.36       -0.10      2.31 o
 -10   0  18       32.35       29.84      1.23 o
  -8   0  18      100.79       93.87      1.92 o
  -6   0  18      673.70      682.72      7.44 o
  -4   0  18       38.71       38.21      1.20 o
  -2   0  18      175.43      169.48      3.20 o
   0   0  18       63.05       59.80      1.28 o
   2   0  18       19.36       23.12      0.93 o
   4   0  18      435.12      446.43      4.66 o
   6   0  18        2.88        0.99      0.69 o
   8   0  18        4.04        3.75      0.81 o
  10   0  18       16.69       14.94      1.78 o
  12   0  18       18.26       19.47      1.97 o
 -10   1  18        2.16        2.62      0.52 o
  -9   1  18       20.49       20.00      0.73 o
  -8   1  18      105.83      104.53      1.43 o
  -7   1  18        1.10        1.73      0.45 o
  -6   1  18       30.63       31.26      0.86 o
  -5   1  18       56.81       60.23      1.06 o
  -4   1  18      166.44      159.55      1.78 o
  -3   1  18        0.02        0.47      0.38 o
  -2   1  18       12.77        9.96      0.45 o
  -1   1  18      172.69      158.16      1.51 o
   0   1  18       62.23       64.75      0.88 o
   1   1  18       52.93       48.20      0.84 o
   2   1  18      122.57      112.72      1.26 o
   3   1  18        0.01        0.55      0.36 o
   4   1  18      173.25      179.76      1.75 o
   5   1  18        3.57        3.63      0.51 o
   6   1  18      263.63      258.68      2.62 o
   7   1  18       33.79       31.56      0.94 o
   8   1  18       86.48       83.15      1.42 o
   9   1  18        8.35        9.28      0.69 o
  10   1  18        3.32        4.82      0.75 o
  11   1  18       10.42        9.35      1.20 o
  12   1  18        0.74       -0.83      0.98 o
 -11   2  18       11.49       11.97      3.46 o
 -10   2  18       66.04       71.48      1.25 o
  -9   2  18       11.72       10.99      0.57 o
  -8   2  18        7.60        8.59      0.54 o
  -7   2  18       35.88       34.36      0.88 o
  -6   2  18      134.38      133.89      1.63 o
  -5   2  18      133.73      136.27      1.66 o
  -4   2  18        9.00        7.18      0.50 o
  -3   2  18      138.79      135.18      1.60 o
  -2   2  18        5.40        4.69      0.41 o
  -1   2  18        1.18        1.30      0.33 o
   0   2  18        1.41        2.07      0.38 o
   1   2  18      207.54      206.97      2.00 o
   2   2  18       53.74       55.13      0.90 o
   3   2  18        5.44        3.61      0.55 o
   4   2  18       44.11       48.10      0.96 o
   5   2  18      277.28      276.89      2.81 o
   6   2  18       75.79       74.76      1.31 o
   7   2  18       94.40       95.97      1.49 o
   8   2  18       24.95       26.34      0.95 o
   9   2  18       24.16       24.76      0.92 o
  10   2  18        0.04       -0.41      0.81 o
  11   2  18        5.20        6.95      2.51 o
 -11   3  18      112.41      134.05      4.32 o
 -10   3  18       15.69       16.80      0.89 o
  -9   3  18        9.40        8.78      0.60 o
  -8   3  18        8.32        8.49      0.78 o
  -7   3  18       81.08       79.87      1.32 o
  -6   3  18        0.35       -0.27      0.42 o
  -5   3  18      180.81      171.56      1.99 o
  -4   3  18      100.70      107.71      1.44 o
  -3   3  18       27.65       29.08      0.94 o
  -2   3  18       36.61       34.13      0.77 o
  -1   3  18      377.13      350.04      2.84 o
   0   3  18      177.81      182.26      1.81 o
   1   3  18      259.05      250.23      2.11 o
   2   3  18        2.55        2.36      0.46 o
   3   3  18      410.82      400.08      3.23 o
   4   3  18        0.06        0.48      0.43 o
   5   3  18      121.34      117.60      1.51 o
   6   3  18        2.11        1.16      0.50 o
   7   3  18       22.96       20.57      0.82 o
   8   3  18        4.49        6.07      0.63 o
   9   3  18       21.30       22.26      0.89 o
  10   3  18       21.80       22.84      1.25 o
  11   3  18        0.57       -1.02      1.02 o
 -11   4  18       16.22       20.32      2.25 o
 -10   4  18       23.54       27.99      1.31 o
  -9   4  18      228.88      241.92      3.74 o
  -8   4  18        0.76        0.31      0.44 o
  -7   4  18        0.04       -0.31      0.43 o
  -6   4  18        2.01        1.55      0.48 o
  -5   4  18       64.01       70.74      1.57 o
  -4   4  18       13.39       12.69      0.63 o
  -3   4  18       91.15       88.97      1.30 o
  -2   4  18        5.78        4.90      0.44 o
  -1   4  18       26.69       27.89      0.72 o
   0   4  18       11.61       10.97      0.51 o
   1   4  18      177.65      175.13      1.81 o
   2   4  18      224.83      210.60      2.23 o
   3   4  18      276.56      280.32      2.53 o
   4   4  18        7.51        7.48      0.58 o
   5   4  18       97.48       99.76      1.52 o
   6   4  18        0.00        0.06      0.48 o
   7   4  18      349.08      348.66      3.35 o
   8   4  18       26.10       23.64      0.91 o
   9   4  18        0.21        0.18      0.55 o
  10   4  18        0.89        0.63      0.72 o
  11   4  18        1.58        2.27      1.08 o
 -11   5  18       30.99       33.45      3.01 o
 -10   5  18       52.57       59.81      5.33 o
  -9   5  18        0.60        0.65      0.66 o
  -8   5  18       11.16       12.28      0.63 o
  -7   5  18       52.01       55.47      1.13 o
  -6   5  18        8.24        9.59      0.62 o
  -5   5  18      294.30      296.29      4.32 o
  -4   5  18       47.37       44.92      0.99 o
  -3   5  18        0.06        0.33      0.38 o
  -2   5  18      107.17      104.63      1.45 o
  -1   5  18       56.45       57.59      1.09 o
   0   5  18       12.39       10.33      0.78 o
   1   5  18       18.23       16.38      0.68 o
   2   5  18       99.97       92.85      1.42 o
   3   5  18      414.62      408.58      3.66 o
   4   5  18       20.47       20.80      0.81 o
   5   5  18       35.39       33.22      0.99 o
   6   5  18       18.84       18.23      0.85 o
   7   5  18        4.87        3.94      0.68 o
   8   5  18       11.74       11.62      0.75 o
   9   5  18       38.62       39.97      1.23 o
  10   5  18       14.45       11.90      1.16 o
  11   5  18        9.93        9.43      1.33 o
 -10   6  18       73.93       85.75      4.31 o
  -9   6  18       67.10       74.59      1.84 o
  -8   6  18      110.75      118.39      2.19 o
  -7   6  18       18.26       17.10      0.75 o
  -6   6  18       16.20       15.09      0.71 o
  -5   6  18      121.86      117.77      1.80 o
  -4   6  18        0.08       -0.28      0.61 o
  -3   6  18       10.85        8.94      0.66 o
  -2   6  18        8.28        9.61      0.62 o
  -1   6  18       49.03       45.38      1.04 o
   0   6  18      154.31      150.28      2.23 o
   1   6  18      193.44      183.14      2.11 o
   2   6  18       19.54       17.62      0.91 o
   3   6  18       27.92       29.24      1.07 o
   4   6  18      307.62      296.25      2.99 o
   5   6  18      124.09      118.75      1.86 o
   6   6  18      115.41      108.41      1.81 o
   7   6  18      175.88      175.89      2.40 o
   8   6  18       52.43       53.88      1.48 o
   9   6  18       21.93       23.00      1.32 o
  10   6  18       30.15       31.80      1.88 o
 -10   7  18        8.81        7.66      2.39 o
  -9   7  18        9.32        8.50      1.51 o
  -8   7  18        0.86        0.24      0.55 o
  -7   7  18      253.48      268.11      4.84 o
  -6   7  18        0.07        0.39      0.52 o
  -5   7  18       70.70       74.39      1.47 o
  -4   7  18      125.50      121.59      1.84 o
  -3   7  18        4.13        3.22      0.54 o
  -2   7  18       37.94       37.31      1.00 o
  -1   7  18      199.49      192.61      4.08 o
   0   7  18       48.14       50.49      1.14 o
   1   7  18       55.00       55.16      1.19 o
   2   7  18      161.90      158.59      2.20 o
   3   7  18       55.60       57.38      1.46 o
   4   7  18      240.86      240.89      2.68 o
   5   7  18      127.04      130.95      1.89 o
   6   7  18        9.37        7.06      0.76 o
   7   7  18        2.37        1.41      0.75 o
   8   7  18       56.75       58.00      1.57 o
   9   7  18        4.05        3.48      1.31 o
  10   7  18        0.24       -0.47      2.01 o
  -9   8  18        0.35        2.11      2.44 o
  -8   8  18       31.15       33.98      1.41 o
  -7   8  18        0.76        1.77      0.56 o
  -6   8  18        3.28        0.23      0.68 o
  -5   8  18       53.84       53.68      2.01 o
  -4   8  18       34.29       36.29      1.11 o
  -3   8  18        2.84        0.86      0.55 o
  -2   8  18        0.58        0.59      0.52 o
  -1   8  18      172.97      167.10      2.25 o
   0   8  18      202.69      195.21      2.87 o
   1   8  18       39.73       39.91      1.21 o
   2   8  18        0.01       -0.05      0.60 o
   3   8  18       24.54       24.44      1.74 o
   4   8  18      108.21      108.92      2.02 o
   5   8  18      128.70      131.53      2.89 o
   6   8  18        1.51        1.27      0.66 o
   7   8  18       16.93       14.93      0.91 o
   8   8  18       30.22       28.52      1.64 o
   9   8  18        0.37        0.73      1.32 o
  -9   9  18        5.19        5.58      2.67 o
  -8   9  18       52.31       60.00      2.43 o
  -7   9  18        7.45        8.19      1.43 o
  -6   9  18        0.77        0.43      0.60 o
  -5   9  18      114.00      117.42      2.90 o
  -4   9  18       20.99       21.52      1.15 o
  -3   9  18       25.22       25.37      0.93 o
  -2   9  18      188.29      182.99      2.25 o
  -1   9  18       32.15       35.07      1.15 o
   0   9  18      130.93      129.16      2.02 o
   1   9  18        4.93        2.72      0.78 o
   2   9  18       99.98      102.24      1.96 o
   3   9  18       57.52       54.76      2.29 o
   4   9  18        2.61        1.37      0.72 o
   5   9  18        5.88        9.20      1.04 o
   6   9  18      111.57      113.26      2.02 o
   7   9  18       33.61       33.14      1.64 o
   8   9  18       25.28       24.30      1.87 o
   9   9  18       10.67       13.00      1.67 o
  -8  10  18        3.20        6.39      2.63 o
  -7  10  18        0.74        1.06      1.07 o
  -6  10  18        2.40        1.33      0.86 o
  -5  10  18        0.30        0.81      0.67 o
  -4  10  18        6.56        8.72      0.80 o
  -3  10  18       14.28       16.89      0.94 o
  -2  10  18       21.36       21.31      1.21 o
  -1  10  18        0.60        0.62      0.58 o
   0  10  18        5.96        5.34      0.74 o
   1  10  18       27.31       28.28      1.53 o
   2  10  18       74.84       75.15      1.89 o
   3  10  18        7.89        7.44      1.14 o
   4  10  18       42.52       42.61      1.61 o
   5  10  18       25.36       28.69      1.23 o
   6  10  18       17.85       16.52      1.19 o
   7  10  18       27.31       27.62      2.01 o
   8  10  18       19.92       21.01      1.91 o
  -7  11  18       14.12       15.67      1.37 o
  -6  11  18       81.77       88.97      2.70 o
  -5  11  18       12.41       12.75      1.65 o
  -4  11  18      165.78      168.67      4.58 o
  -3  11  18        0.07        0.29      0.68 o
  -2  11  18        4.02        3.14      0.68 o
  -1  11  18       78.73       84.45      1.99 o
   0  11  18        2.12        1.35      0.82 o
   1  11  18        0.68        1.21      0.90 o
   2  11  18        0.20       -0.80      0.80 o
   3  11  18       36.63       43.74      1.59 o
   4  11  18        1.26        2.01      1.16 o
   5  11  18       88.27       89.01      3.46 o
   6  11  18       33.21       40.73      3.57 o
   7  11  18        0.12       -1.41      1.41 o
  -6  12  18        1.21        1.32      2.74 o
  -5  12  18       49.77       52.28      2.24 o
  -4  12  18       12.26       10.19      1.57 o
  -3  12  18      112.00      115.98      4.19 o
  -2  12  18       16.06       17.21      1.67 o
  -1  12  18        1.76        3.09      1.06 o
   0  12  18        0.69        0.98      3.43 o
   1  12  18       17.38       15.68      1.75 o
   2  12  18        9.13        8.87      1.53 o
   3  12  18        0.93       -0.09      1.37 o
   4  12  18        4.78        4.70      2.74 o
   5  12  18        2.98       -0.51      2.46 o
   6  12  18        2.85        1.22      2.44 o
  -4  13  18       51.97       54.51      5.97 o
  -3  13  18        6.28        9.27      1.71 o
  -2  13  18       62.13       59.67      3.17 o
  -1  13  18       11.24       11.40      1.67 o
   0  13  18        1.10       -0.39      1.86 o
   1  13  18       22.54       24.79      2.79 o
   2  13  18        0.12       -0.55      1.40 o
   3  13  18        2.00        1.84      2.00 o
   4  13  18        7.02        8.81      2.94 o
   0  14  18        0.43        1.78      1.45 o
   1  14  18        0.75        1.01      2.88 o
  -9   0  19        0.09       -0.12      0.67 o
  -7   0  19       36.87       29.21      1.21 o
  -5   0  19        5.97        6.39      0.76 o
  -3   0  19       16.88       15.10      1.77 o
  -1   0  19      178.08      177.72      3.77 o
   1   0  19      109.61       99.41      1.99 o
   3   0  19        9.34       11.20      0.86 o
   5   0  19      216.31      188.84      3.05 o
   7   0  19       86.53       90.42      2.16 o
   9   0  19       11.58       13.72      1.11 o
  11   0  19        0.95       -0.99      1.45 o
 -11   1  19        2.70        5.32      1.43 o
 -10   1  19       55.01       60.73      3.30 o
  -9   1  19       67.53       68.80      1.21 o
  -8   1  19        1.57        0.96      0.50 o
  -7   1  19       52.39       50.66      1.07 o
  -6   1  19       25.71       28.14      0.84 o
  -5   1  19        0.67        0.81      0.43 o
  -4   1  19       14.13       13.26      0.60 o
  -3   1  19      471.76      457.82      3.83 o
  -2   1  19      210.95      203.42      1.96 o
  -1   1  19        0.54        1.41      0.35 o
   0   1  19      153.51      146.96      1.50 o
   1   1  19      340.30      323.38      2.73 o
   2   1  19       23.17       23.98      0.81 o
   3   1  19      210.15      209.64      2.64 o
   4   1  19        0.07        0.59      0.43 o
   5   1  19       85.80       88.63      1.44 o
   6   1  19       22.76       25.69      0.91 o
   7   1  19        0.05        0.49      0.52 o
   8   1  19       24.75       25.06      0.92 o
   9   1  19       30.78       31.37      1.10 o
  10   1  19      182.34      185.73      2.79 o
  11   1  19       75.98       79.44      3.80 o
 -11   2  19        1.61        1.56      1.52 o
 -10   2  19        0.01       -1.64      1.64 o
  -9   2  19        4.30        5.57      0.57 o
  -8   2  19       11.13       10.46      0.63 o
  -7   2  19        3.19        1.94      0.47 o
  -6   2  19       65.24       62.00      1.17 o
  -5   2  19       36.51       36.26      0.92 o
  -4   2  19      155.22      153.36      1.79 o
  -3   2  19      313.55      303.25      2.82 o
  -2   2  19       44.34       50.40      0.93 o
  -1   2  19      104.40       98.58      1.29 o
   0   2  19       26.67       22.14      0.77 o
   1   2  19       47.40       44.33      0.99 o
   2   2  19        6.35        9.03      1.23 o
   3   2  19       52.45       52.06      1.09 o
   4   2  19        0.73        0.25      0.47 o
   5   2  19        0.06        0.02      0.93 o
   6   2  19       22.48       17.18      0.76 o
   7   2  19       12.03        9.76      0.69 o
   8   2  19        2.85        3.66      0.62 o
   9   2  19      176.81      191.15      2.33 o
  10   2  19        1.31        1.72      0.81 o
  11   2  19        5.65        7.01      1.26 o
 -11   3  19       27.54       37.30      2.82 o
 -10   3  19      142.10      160.72      5.17 o
  -9   3  19        2.10        1.26      0.91 o
  -8   3  19       19.06       17.78      0.74 o
  -7   3  19       27.00       29.23      0.88 o
  -6   3  19       31.59       32.12      0.90 o
  -5   3  19       10.81       13.06      0.65 o
  -4   3  19      323.42      317.63      4.06 o
  -3   3  19      154.23      152.45      1.81 o
  -2   3  19       45.56       44.65      0.97 o
  -1   3  19        0.12        0.70      0.42 o
   0   3  19      598.36      581.92      4.35 o
   1   3  19       10.16        9.49      0.57 o
   2   3  19      183.69      183.10      2.06 o
   3   3  19      132.27      118.22      1.63 o
   4   3  19       89.07       85.79      1.41 o
   5   3  19        6.94        6.31      0.66 o
   6   3  19        3.16        3.12      0.62 o
   7   3  19        4.67        2.39      0.59 o
   8   3  19        8.77        7.72      0.69 o
   9   3  19       17.97       17.58      1.05 o
  10   3  19      132.71      139.61      4.93 o
  11   3  19        0.00       -0.73      1.05 o
 -10   4  19       85.40       99.49      4.40 o
  -9   4  19        0.06        0.04      0.57 o
  -8   4  19      119.06      121.28      1.65 o
  -7   4  19       29.92       32.36      1.11 o
  -6   4  19       10.33        8.92      0.62 o
  -5   4  19        1.23        0.80      0.50 o
  -4   4  19      257.71      256.07      2.56 o
  -3   4  19        2.31        2.47      0.47 o
  -2   4  19      121.10      117.36      1.57 o
  -1   4  19       15.55       15.83      0.66 o
   0   4  19       12.90       11.18      0.63 o
   1   4  19        4.94        5.03      0.53 o
   2   4  19      242.95      241.74      2.50 o
   3   4  19       35.70       38.74      0.96 o
   4   4  19       56.43       55.48      1.19 o
   5   4  19        3.71        4.62      0.57 o
   6   4  19       53.21       54.75      1.33 o
   7   4  19        0.83        1.99      0.62 o
   8   4  19       91.21       93.95      1.61 o
   9   4  19       13.76       15.65      1.04 o
  10   4  19       15.67       17.35      1.37 o
  11   4  19        1.52       -0.22      1.09 o
 -10   5  19       11.16       12.08      2.43 o
  -9   5  19       36.79       37.86      1.48 o
  -8   5  19        0.48        0.57      0.55 o
  -7   5  19      104.70      109.46      2.33 o
  -6   5  19       28.29       31.19      0.94 o
  -5   5  19      231.80      232.91      3.23 o
  -4   5  19       88.25       92.98      1.45 o
  -3   5  19      104.66       98.51      1.71 o
  -2   5  19      182.96      187.38      2.77 o
  -1   5  19       67.79       61.34      1.17 o
   0   5  19      358.02      355.35      3.27 o
   1   5  19        6.24        8.20      0.61 o
   2   5  19        7.09        4.26      0.62 o
   3   5  19      264.64      245.50      3.26 o
   4   5  19      121.01      118.77      2.85 o
   5   5  19       12.99       11.95      0.86 o
   6   5  19        0.33       -0.05      0.57 o
   7   5  19       37.20       36.78      1.21 o
   8   5  19       23.07       25.20      1.17 o
   9   5  19        3.07        2.48      0.91 o
  10   5  19        8.13        9.58      1.38 o
 -10   6  19       11.66        9.26      2.42 o
  -9   6  19       24.33       24.62      3.00 o
  -8   6  19      150.76      162.32      2.18 o
  -7   6  19       30.29       29.72      0.97 o
  -6   6  19       70.99       71.11      1.47 o
  -5   6  19       54.40       53.67      1.17 o
  -4   6  19      106.94      103.63      1.94 o
  -3   6  19       43.27       46.61      1.19 o
  -2   6  19      128.47      128.98      2.83 o
  -1   6  19       93.69       92.12      1.46 o
   0   6  19        8.38       10.90      0.78 o
   1   6  19      491.72      473.57      5.27 o
   2   6  19      323.48      314.63      3.08 o
   3   6  19        0.97        0.01      0.59 o
   4   6  19      219.58      221.16      2.54 o
   5   6  19       62.89       66.73      1.39 o
   6   6  19       83.93       84.89      1.66 o
   7   6  19        0.81        0.11      0.62 o
   8   6  19       36.36       39.07      1.66 o
   9   6  19       37.82       36.33      2.13 o
  10   6  19       24.02       23.94      2.13 o
  -9   7  19        3.65        3.70      2.25 o
  -8   7  19        6.55        7.76      1.00 o
  -7   7  19       15.37       19.11      1.13 o
  -6   7  19       88.96       97.66      1.70 o
  -5   7  19        7.04        6.08      0.71 o
  -4   7  19       17.93       16.07      0.84 o
  -3   7  19       96.94      101.00      1.84 o
  -2   7  19        1.05        1.85      0.52 o
  -1   7  19      235.86      228.03      3.97 o
   0   7  19       12.52       15.22      0.87 o
   1   7  19      298.08      299.36      3.05 o
   2   7  19       62.01       59.96      1.44 o
   3   7  19      226.26      224.98      2.83 o
   4   7  19        8.71        8.10      0.72 o
   5   7  19      187.64      190.06      2.38 o
   6   7  19        0.85        1.32      0.67 o
   7   7  19        4.24        3.49      0.73 o
   8   7  19       11.28       11.52      1.20 o
   9   7  19        8.44        6.01      1.47 o
  -9   8  19       52.16       58.62      4.30 o
  -8   8  19        0.43        0.01      0.82 o
  -7   8  19       21.48       22.84      1.24 o
  -6   8  19       14.80       14.57      0.84 o
  -5   8  19       56.86       52.58      1.61 o
  -4   8  19       13.46       15.72      0.88 o
  -3   8  19        1.04        0.43      0.60 o
  -2   8  19      141.30      149.74      1.99 o
  -1   8  19      112.56      101.87      3.33 o
   0   8  19       36.05       39.49      1.27 o
   1   8  19      335.00      339.53      3.66 o
   2   8  19        0.04        0.30      0.66 o
   3   8  19        0.07       -0.01      0.64 o
   4   8  19       31.59       32.03      1.22 o
   5   8  19       13.72       12.40      0.94 o
   6   8  19       30.01       29.22      1.16 o
   7   8  19        7.71        6.52      1.42 o
   8   8  19        6.45        8.06      1.50 o
   9   8  19      132.56      142.73      3.69 o
  -8   9  19        0.79        0.01      1.00 o
  -7   9  19       17.94       18.41      2.20 o
  -6   9  19        9.25        8.99      1.02 o
  -5   9  19       58.18       61.64      1.47 o
  -4   9  19       76.65       77.67      2.55 o
  -3   9  19       95.25       99.60      1.83 o
  -2   9  19        0.29        0.61      0.59 o
  -1   9  19       10.14       10.45      0.76 o
   0   9  19      101.07       98.65      2.86 o
   1   9  19       87.97       87.17      1.98 o
   2   9  19        3.70        5.60      1.32 o
   3   9  19        6.40        7.05      0.84 o
   4   9  19       32.22       36.65      1.45 o
   5   9  19        0.04       -0.74      0.74 o
   6   9  19       13.16       11.99      1.11 o
   7   9  19       16.34       18.11      1.42 o
   8   9  19        0.05       -1.28      1.28 o
  -7  10  19        2.59       -0.03      1.17 o
  -6  10  19        3.19        1.62      1.18 o
  -5  10  19        3.08        2.36      1.42 o
  -4  10  19        0.55       -0.33      0.73 o
  -3  10  19       41.24       43.78      1.35 o
  -2  10  19       29.73       32.24      1.26 o
  -1  10  19       92.76      101.78      2.13 o
   0  10  19       32.73       32.29      1.82 o
   1  10  19        8.27        9.99      0.99 o
   2  10  19       45.95       42.99      1.56 o
   3  10  19        2.97        3.95      0.87 o
   4  10  19       11.33       12.03      1.85 o
   5  10  19       64.76       66.29      3.31 o
   6  10  19       17.08       15.30      1.35 o
   7  10  19       33.92       35.28      2.35 o
  -6  11  19       52.87       54.66      3.11 o
  -5  11  19       56.82       54.99      2.64 o
  -4  11  19        7.16        7.49      2.61 o
  -3  11  19       39.72       41.00      1.83 o
  -2  11  19       31.96       37.96      1.39 o
  -1  11  19        2.61        3.26      1.79 o
   0  11  19       86.55       89.11      3.76 o
   1  11  19       25.18       29.14      2.08 o
   2  11  19        4.95        6.17      1.35 o
   3  11  19        1.77        0.30      1.08 o
   4  11  19        0.20        1.13      2.63 o
   5  11  19        0.00       -1.22      1.22 o
   6  11  19        0.40       -1.37      1.37 o
  -5  12  19       13.80       12.97      3.14 o
  -4  12  19        1.33        0.36      1.34 o
  -3  12  19       18.82       16.52      1.92 o
  -2  12  19      108.13      113.42      4.55 o
  -1  12  19       24.05       27.31      1.95 o
   0  12  19       18.42       19.26      1.76 o
   1  12  19        0.25       -0.02      1.22 o
   2  12  19        9.12        9.32      1.56 o
   3  12  19       18.80       21.47      1.88 o
   4  12  19       11.78       13.65      2.93 o
   5  12  19        5.85        4.15      2.74 o
  -2  13  19       49.77       49.70      2.99 o
  -1  13  19        1.25        2.46      1.45 o
   0  13  19       46.57       45.97      2.46 o
   1  13  19       17.90       19.49      1.94 o
   2  13  19        0.03       -0.06      1.43 o
   3  13  19        0.45        2.81      2.83 o
 -10   0  20       20.07       22.99      2.12 o
  -8   0  20        0.62       -0.52      0.68 o
  -6   0  20        1.05        1.01      0.71 o
  -4   0  20      132.63      121.59      2.29 o
  -2   0  20        0.56        0.15      0.96 o
   0   0  20       37.98       41.29      1.38 o
   2   0  20       61.96       59.75      1.63 o
   4   0  20      266.19      270.93      3.88 o
   6   0  20      325.79      328.96      6.16 o
   8   0  20        3.59        3.21      0.87 o
  10   0  20       14.67       18.71      2.18 o
 -10   1  20        5.42        5.01      1.19 o
  -9   1  20       15.10       15.17      0.92 o
  -8   1  20       52.33       50.34      1.11 o
  -7   1  20       65.79       67.84      1.24 o
  -6   1  20       77.24       76.14      1.29 o
  -5   1  20       17.19       17.69      0.71 o
  -4   1  20       24.28       26.24      0.85 o
  -3   1  20       62.75       61.83      1.14 o
  -2   1  20      171.43      170.61      1.81 o
  -1   1  20      128.55      128.69      1.62 o
   0   1  20       85.20       85.87      1.34 o
   1   1  20       15.42       16.22      0.74 o
   2   1  20      150.65      149.19      2.05 o
   3   1  20        3.00        3.61      0.51 o
   4   1  20       34.93       34.42      1.10 o
   5   1  20      337.58      336.99      3.55 o
   6   1  20       56.86       58.01      1.37 o
   7   1  20      118.50      117.02      1.77 o
   8   1  20       30.72       32.15      1.07 o
   9   1  20        4.85        4.66      0.84 o
  10   1  20        0.04        1.02      1.12 o
 -10   2  20        3.50        6.28      1.19 o
  -9   2  20        1.00        1.16      0.69 o
  -8   2  20        2.49        1.60      0.53 o
  -7   2  20       44.75       43.17      1.03 o
  -6   2  20      224.14      215.67      2.88 o
  -5   2  20        0.05        0.00      0.47 o
  -4   2  20      246.00      250.31      2.53 o
  -3   2  20       29.71       29.82      0.88 o
  -2   2  20      173.27      172.58      1.83 o
  -1   2  20       41.27       38.85      0.89 o
   0   2  20      101.87      100.78      1.46 o
   1   2  20       53.79       50.29      1.14 o
   2   2  20       14.15       13.77      0.74 o
   3   2  20       31.95       30.93      0.94 o
   4   2  20      129.44      134.67      1.98 o
   5   2  20        0.65        0.28      0.57 o
   6   2  20       48.43       52.38      1.34 o
   7   2  20      103.83      110.83      1.72 o
   8   2  20        7.47        7.25      0.78 o
   9   2  20       15.14       14.96      1.06 o
  10   2  20       60.40       64.11      4.49 o
 -10   3  20        4.01        6.08      2.08 o
  -9   3  20       24.12       25.63      1.39 o
  -8   3  20       25.73       30.46      1.31 o
  -7   3  20       11.60       11.88      0.93 o
  -6   3  20       32.78       33.83      0.97 o
  -5   3  20      170.87      169.37      1.99 o
  -4   3  20        0.53        0.27      0.48 o
  -3   3  20      206.05      211.66      2.50 o
  -2   3  20        0.39       -0.11      0.44 o
  -1   3  20        1.16        1.01      0.45 o
   0   3  20        4.99        5.33      0.54 o
   1   3  20       67.27       65.59      1.22 o
   2   3  20        5.10        5.14      0.62 o
   3   3  20       21.88       20.25      0.79 o
   4   3  20       99.52       98.45      1.84 o
   5   3  20      174.03      165.39      2.53 o
   6   3  20      104.34      104.56      1.79 o
   7   3  20        9.32        8.34      0.70 o
   8   3  20       26.16       28.07      1.00 o
   9   3  20        0.30        0.77      0.97 o
  10   3  20        5.91        4.19      1.33 o
 -10   4  20       14.21       20.16      2.63 o
  -9   4  20       18.09       18.32      1.48 o
  -8   4  20        8.59        5.29      0.69 o
  -7   4  20      191.43      198.68      2.24 o
  -6   4  20       15.44       16.39      0.75 o
  -5   4  20       34.56       38.33      1.03 o
  -4   4  20       51.96       55.34      1.16 o
  -3   4  20      422.87      423.25      4.09 o
  -2   4  20        1.13        0.70      0.47 o
  -1   4  20        4.35        3.92      0.52 o
   0   4  20       28.26       28.76      1.31 o
   1   4  20       53.90       53.34      1.15 o
   2   4  20      116.59      110.87      1.64 o
   3   4  20      190.96      196.57      2.87 o
   4   4  20        0.08       -0.32      0.70 o
   5   4  20        8.08        7.51      0.73 o
   6   4  20        7.75        6.43      0.73 o
   7   4  20       82.58       85.88      1.70 o
   8   4  20        5.41        5.23      0.98 o
   9   4  20       91.08       95.58      2.32 o
  10   4  20        1.19       -0.96      1.61 o
  -9   5  20       23.34       22.43      1.64 o
  -8   5  20       94.65      101.39      3.70 o
  -7   5  20        4.08        3.02      0.76 o
  -6   5  20       10.77       10.11      0.85 o
  -5   5  20      246.56      250.54      2.64 o
  -4   5  20        3.56        4.55      0.63 o
  -3   5  20       76.86       73.35      1.46 o
  -2   5  20        0.82        1.14      0.48 o
  -1   5  20       27.93       28.70      0.91 o
   0   5  20        1.11        1.21      0.60 o
   1   5  20      182.83      186.37      2.63 o
   2   5  20        5.15        5.12      0.61 o
   3   5  20        6.21        5.36      0.70 o
   4   5  20      112.23      113.75      1.94 o
   5   5  20      233.89      243.05      2.95 o
   6   5  20        4.07        4.11      0.73 o
   7   5  20       57.86       56.30      1.45 o
   8   5  20        1.37        0.22      0.88 o
   9   5  20        0.38        0.68      1.23 o
  10   5  20        1.86        2.46      1.30 o
  -9   6  20        0.02        3.33      2.44 o
  -8   6  20        0.24       -0.36      0.89 o
  -7   6  20      213.72      226.01      3.76 o
  -6   6  20       95.17      103.08      1.88 o
  -5   6  20      100.53      109.02      1.65 o
  -4   6  20      204.22      197.44      3.56 o
  -3   6  20        4.29        4.49      0.62 o
  -2   6  20      110.00      112.69      1.84 o
  -1   6  20       21.82       19.66      0.80 o
   0   6  20       15.09       17.78      0.86 o
   1   6  20       12.23       11.48      0.74 o
   2   6  20        0.01        0.02      0.53 o
   3   6  20       12.53       13.06      1.27 o
   4   6  20      107.73      110.23      1.96 o
   5   6  20       21.95       18.82      1.37 o
   6   6  20        6.82        7.34      0.79 o
   7   6  20        4.60        6.05      1.16 o
   8   6  20        1.09        0.49      0.90 o
   9   6  20        7.43        5.94      1.44 o
  -9   7  20        1.53        3.31      2.40 o
  -8   7  20       47.64       57.64      2.21 o
  -7   7  20        0.03        0.70      0.72 o
  -6   7  20       14.44       15.50      0.91 o
  -5   7  20       26.46       28.46      1.09 o
  -4   7  20       36.50       34.56      1.54 o
  -3   7  20        6.87        6.01      0.70 o
  -2   7  20       54.97       53.57      1.21 o
  -1   7  20        9.14       13.08      0.74 o
   0   7  20       41.77       40.05      1.21 o
   1   7  20       38.97       40.43      1.29 o
   2   7  20      253.68      257.50      4.13 o
   3   7  20       13.67       17.44      1.74 o
   4   7  20       25.20       28.19      1.29 o
   5   7  20       79.55       82.48      1.72 o
   6   7  20       23.83       25.36      1.12 o
   7   7  20       24.52       26.05      1.48 o
   8   7  20       38.77       39.47      2.32 o
   9   7  20       10.94       12.90      1.65 o
  -8   8  20       16.41       18.62      1.43 o
  -7   8  20        0.41        0.32      1.76 o
  -6   8  20      122.54      128.67      2.67 o
  -5   8  20        4.06        5.11      0.72 o
  -4   8  20      107.20      108.18      1.89 o
  -3   8  20       56.90       52.31      1.77 o
  -2   8  20       16.96       15.51      0.79 o
  -1   8  20      177.67      184.29      2.48 o
   0   8  20        3.16        2.24      0.72 o
   1   8  20       32.62       32.41      1.57 o
   2   8  20        9.12        8.80      0.92 o
   3   8  20       12.29       14.41      1.08 o
   4   8  20       30.76       35.87      1.30 o
   5   8  20       16.46       17.50      1.00 o
   6   8  20      144.76      141.96      2.64 o
   7   8  20       22.21       19.06      2.37 o
   8   8  20       13.96       10.79      1.83 o
  -7   9  20        0.89       -0.42      2.37 o
  -6   9  20        1.67       -1.09      1.09 o
  -5   9  20       25.50       25.49      2.41 o
  -4   9  20      103.35      109.47      3.92 o
  -3   9  20        6.48        6.12      0.78 o
  -2   9  20       20.50       21.09      0.96 o
  -1   9  20        0.01        0.55      0.61 o
   0   9  20        0.00       -0.24      0.63 o
   1   9  20        2.92        3.63      0.83 o
   2   9  20        0.11        0.37      0.77 o
   3   9  20       79.46       80.56      1.99 o
   4   9  20       14.95       14.51      1.15 o
   5   9  20        8.33        8.25      2.42 o
   6   9  20      109.30      121.54      2.87 o
   7   9  20        0.52        0.07      1.31 o
  -6  10  20       82.95       96.62      2.91 o
  -5  10  20        0.75        0.60      1.17 o
  -4  10  20       26.93       27.68      1.56 o
  -3  10  20      101.54      102.73      4.04 o
  -2  10  20       12.89       15.21      1.51 o
  -1  10  20        3.13        4.14      0.90 o
   0  10  20        0.01       -0.21      0.79 o
   1  10  20       25.10       22.19      1.24 o
   2  10  20        0.46       -0.03      0.83 o
   3  10  20       14.90       16.65      1.42 o
   4  10  20        5.10        6.10      1.67 o
   5  10  20       50.89       46.86      4.00 o
   6  10  20       63.68       65.99      4.70 o
  -5  11  20       40.78       39.75      2.14 o
  -4  11  20       33.55       36.19      2.07 o
  -3  11  20        4.10        2.43      1.33 o
  -2  11  20       26.19       22.87      1.69 o
  -1  11  20       12.39       10.41      1.32 o
   0  11  20       34.28       36.79      2.24 o
   1  11  20        0.96       -1.31      1.31 o
   2  11  20       10.89       12.56      1.70 o
   3  11  20       86.18       85.50      3.13 o
   4  11  20        7.62        5.32      2.70 o
   5  11  20       51.55       60.08      4.67 o
  -3  12  20        0.44        0.89      1.58 o
  -2  12  20       11.10       11.57      2.01 o
  -1  12  20        3.37        0.36      1.47 o
   0  12  20        7.96        6.44      1.58 o
   1  12  20       23.94       21.30      2.55 o
   2  12  20        3.79        2.12      1.79 o
   3  12  20        0.59        0.96      1.38 o
  -9   0  21       68.32       65.57      3.42 o
  -7   0  21        1.87        2.44      0.83 o
  -5   0  21       20.97       19.30      1.09 o
  -3   0  21       36.82       37.03      2.04 o
  -1   0  21      462.98      458.29      6.00 o
   1   0  21       69.35       62.31      1.71 o
   3   0  21       54.22       48.63      1.65 o
   5   0  21       16.53       14.67      1.71 o
   7   0  21       43.39       41.03      2.35 o
   9   0  21        0.49       -0.32      1.06 o
 -10   1  21        1.98        1.35      1.19 o
  -9   1  21       27.06       28.60      1.77 o
  -8   1  21        4.97        2.25      0.73 o
  -7   1  21       84.25       78.51      1.37 o
  -6   1  21       52.48       48.91      1.11 o
  -5   1  21       35.69       37.56      1.01 o
  -4   1  21       84.99       85.43      1.39 o
  -3   1  21      201.29      194.85      2.17 o
  -2   1  21       83.55       88.39      1.55 o
  -1   1  21      536.86      528.81      5.02 o
   0   1  21      134.53      135.43      1.92 o
   1   1  21      191.53      187.34      2.36 o
   2   1  21       16.37       17.27      0.98 o
   3   1  21      526.07      521.03      4.46 o
   4   1  21       11.11       10.68      0.75 o
   5   1  21       35.97       31.73      1.27 o
   6   1  21       69.58       70.57      1.55 o
   7   1  21      144.98      144.78      2.02 o
   8   1  21       53.67       56.94      1.65 o
   9   1  21        1.82        1.24      0.88 o
  10   1  21        3.86        2.83      1.28 o
 -10   2  21       22.69       24.70      2.46 o
  -9   2  21       68.37       70.52      3.45 o
  -8   2  21        5.12        5.37      0.79 o
  -7   2  21        7.95        8.30      0.74 o
  -6   2  21        0.20       -0.50      0.50 o
  -5   2  21       33.97       32.10      0.99 o
  -4   2  21        0.55        0.65      0.51 o
  -3   2  21        0.02       -0.46      0.46 o
  -2   2  21       86.29       84.78      1.53 o
  -1   2  21       24.84       23.76      0.93 o
   0   2  21       15.66       13.72      0.70 o
   1   2  21      159.55      157.56      2.14 o
   2   2  21       83.42       83.71      1.57 o
   3   2  21       13.27       10.09      0.69 o
   4   2  21       57.81       57.20      1.38 o
   5   2  21        0.67        0.52      0.69 o
   6   2  21       20.09       20.56      1.27 o
   7   2  21       54.03       51.89      1.29 o
   8   2  21       14.15       14.07      1.16 o
   9   2  21        3.10        2.05      1.22 o
  10   2  21       54.96       57.09      2.36 o
  -9   3  21       36.12       37.54      2.00 o
  -8   3  21       75.46       79.57      1.79 o
  -7   3  21        0.63       -0.50      0.50 o
  -6   3  21       56.52       56.13      1.19 o
  -5   3  21      126.80      133.04      1.99 o
  -4   3  21       60.72       62.10      1.24 o
  -3   3  21       56.84       56.81      1.30 o
  -2   3  21       10.21       10.39      0.73 o
  -1   3  21        0.13       -0.48      0.48 o
   0   3  21      387.67      380.16      3.50 o
   1   3  21        0.18       -0.32      0.47 o
   2   3  21      170.47      172.16      2.11 o
   3   3  21       93.79       97.92      1.58 o
   4   3  21      145.07      143.43      2.15 o
   5   3  21        1.58        0.90      0.72 o
   6   3  21       27.95       28.78      1.11 o
   7   3  21       13.67       14.16      0.92 o
   8   3  21        7.67        7.37      1.04 o
   9   3  21        6.48        7.20      1.15 o
  10   3  21       27.00       29.67      1.88 o
  -9   4  21        7.57        8.02      1.37 o
  -8   4  21       15.43       14.54      1.22 o
  -7   4  21       23.34       23.38      1.33 o
  -6   4  21        0.12       -0.49      0.49 o
  -5   4  21       31.73       33.03      1.00 o
  -4   4  21       54.36       56.64      1.33 o
  -3   4  21       14.38       15.40      0.81 o
  -2   4  21      338.99      343.42      3.58 o
  -1   4  21       10.25        7.33      0.67 o
   0   4  21        8.01        8.21      0.69 o
   1   4  21        4.45        4.15      0.58 o
   2   4  21       38.56       38.83      1.10 o
   3   4  21      461.81      450.49      6.02 o
   4   4  21       60.80       60.49      1.92 o
   5   4  21       17.82       15.10      1.00 o
   6   4  21       20.29       19.62      0.98 o
   7   4  21        7.22        6.60      0.79 o
   8   4  21        3.07        3.46      0.97 o
   9   4  21       12.15       10.29      1.40 o
  -9   5  21       30.03       32.67      1.86 o
  -8   5  21       94.42      106.56      3.14 o
  -7   5  21       50.87       48.49      1.47 o
  -6   5  21       10.83       12.97      0.83 o
  -5   5  21        1.14        1.11      0.56 o
  -4   5  21       23.14       24.41      1.02 o
  -3   5  21        2.46        2.43      0.63 o
  -2   5  21        0.38        0.33      0.57 o
  -1   5  21       70.60       73.85      1.48 o
   0   5  21        1.60        0.45      0.73 o
   1   5  21        8.37       10.27      0.68 o
   2   5  21      305.40      305.42      3.10 o
   3   5  21       67.31       68.89      1.79 o
   4   5  21       38.32       35.55      1.23 o
   5   5  21       60.64       57.44      1.49 o
   6   5  21        0.79        0.44      0.65 o
   7   5  21       26.30       29.12      1.88 o
   8   5  21        0.42        0.43      0.90 o
   9   5  21        0.12       -1.23      1.23 o
  -8   6  21        6.23        7.69      1.90 o
  -7   6  21        0.17       -0.48      0.91 o
  -6   6  21       60.02       62.81      1.91 o
  -5   6  21        7.58        8.47      0.75 o
  -4   6  21       79.90       76.82      1.74 o
  -3   6  21       10.25        9.90      0.76 o
  -2   6  21       73.39       73.60      1.40 o
  -1   6  21       70.60       71.88      1.52 o
   0   6  21       22.16       24.06      1.29 o
   1   6  21        4.48        3.95      0.90 o
   2   6  21      186.41      182.68      2.56 o
   3   6  21       17.38       15.76      1.07 o
   4   6  21       29.01       29.76      1.42 o
   5   6  21        6.17        6.46      0.78 o
   6   6  21        7.22        8.24      0.95 o
   7   6  21       10.41        9.14      1.13 o
   8   6  21       42.36       42.11      3.64 o
   9   6  21        1.33        1.98      1.34 o
  -8   7  21        0.03       -0.28      1.17 o
  -7   7  21       49.97       58.50      1.89 o
  -6   7  21       12.43       12.02      1.74 o
  -5   7  21        5.90        4.43      0.95 o
  -4   7  21       12.82       13.33      1.28 o
  -3   7  21      120.01      120.96      1.99 o
  -2   7  21       10.57       11.61      0.83 o
  -1   7  21       21.82       20.59      1.02 o
   0   7  21        3.48        4.18      0.73 o
   1   7  21      274.67      266.73      3.18 o
   2   7  21        9.71       11.29      0.99 o
   3   7  21       22.59       22.21      1.19 o
   4   7  21        9.59       11.42      1.19 o
   5   7  21       13.53       13.11      1.25 o
   6   7  21        8.65        7.46      1.15 o
   7   7  21       12.87       11.90      1.22 o
   8   7  21        2.91        1.29      1.34 o
  -7   8  21        9.13       11.04      1.74 o
  -6   8  21       23.25       30.45      4.37 o
  -5   8  21      177.97      183.26      3.48 o
  -4   8  21        0.00        0.13      0.74 o
  -3   8  21       52.17       54.57      1.45 o
  -2   8  21        2.65        2.66      0.69 o
  -1   8  21       48.97       54.37      1.40 o
   0   8  21       42.22       45.72      1.44 o
   1   8  21      129.15      136.72      2.53 o
   2   8  21       23.71       24.45      1.25 o
   3   8  21       16.29       18.07      1.20 o
   4   8  21       18.21       20.51      2.16 o
   5   8  21       25.80       28.59      1.65 o
   6   8  21       16.61       15.58      1.32 o
   7   8  21       42.44       41.66      2.52 o
  -6   9  21        3.87        4.66      1.36 o
  -5   9  21       31.80       36.85      2.63 o
  -4   9  21        0.11       -0.93      0.94 o
  -3   9  21        4.08        5.19      1.29 o
  -2   9  21       47.72       54.83      3.71 o
  -1   9  21        1.30        1.34      0.73 o
   0   9  21       11.49       13.04      1.13 o
   1   9  21        0.76        1.92      0.85 o
   2   9  21      101.02       99.82      3.27 o
   3   9  21       27.09       27.34      1.62 o
   4   9  21        2.62        2.27      1.87 o
   5   9  21       12.40       12.50      2.83 o
   6   9  21       15.16       14.59      1.86 o
  -5  10  21       67.44       76.98      2.68 o
  -4  10  21       19.02       19.15      2.81 o
  -3  10  21       13.75       13.89      1.57 o
  -2  10  21      149.50      159.25      5.96 o
  -1  10  21        2.63        0.81      1.06 o
   0  10  21        7.41        6.96      1.15 o
   1  10  21      155.75      156.84      6.83 o
   2  10  21        4.04        3.06      1.80 o
   3  10  21        9.96        9.54      2.81 o
   4  10  21        0.09       -2.44      2.44 o
   5  10  21       15.41       19.78      3.32 o
  -4  11  21        4.70        4.51      1.66 o
  -3  11  21        6.26        6.48      1.42 o
  -2  11  21       10.43        8.05      1.81 o
  -1  11  21       14.18       17.60      2.14 o
   0  11  21      111.09      114.10      4.75 o
   1  11  21        8.28        7.69      1.64 o
   2  11  21       63.98       62.10      2.75 o
   3  11  21        1.22        0.74      1.42 o
   4  11  21        5.98        2.54      2.87 o
   0  12  21       35.18       39.40      2.73 o
   1  12  21       10.30       11.70      3.52 o
  -8   0  22       53.73       47.54      3.23 o
  -6   0  22      115.19      113.45      3.05 o
  -4   0  22      120.79      119.72      3.40 o
  -2   0  22       26.27       24.95      1.55 o
   0   0  22      892.78      893.77     12.22 o
   2   0  22        6.91        7.30      0.89 o
   4   0  22       11.85       10.33      1.28 o
   6   0  22       60.71       65.09      2.48 o
   8   0  22        1.10        3.05      1.87 o
  -9   1  22        1.18       -1.27      1.27 o
  -8   1  22       68.67       77.22      2.72 o
  -7   1  22        0.19       -0.39      0.74 o
  -6   1  22       53.76       50.92      1.17 o
  -5   1  22        2.74        2.74      0.57 o
  -4   1  22        9.68       10.93      0.68 o
  -3   1  22       22.44       24.86      0.97 o
  -2   1  22       16.10       17.33      0.94 o
  -1   1  22       37.79       41.86      1.19 o
   0   1  22       99.69      105.89      1.64 o
   1   1  22        0.17       -0.01      0.50 o
   2   1  22       26.34       26.02      1.21 o
   3   1  22        0.70        0.83      0.55 o
   4   1  22      156.16      154.95      2.52 o
   5   1  22       22.84       22.36      1.13 o
   6   1  22       15.05       14.88      1.04 o
   7   1  22       15.91       14.28      1.50 o
   8   1  22       19.10       23.51      1.39 o
   9   1  22       18.60       17.20      1.86 o
  -9   2  22        1.14       -0.28      1.27 o
  -8   2  22        3.05        3.00      1.39 o
  -7   2  22      154.17      159.13      2.55 o
  -6   2  22        5.93        6.13      0.64 o
  -5   2  22       63.21       68.12      1.34 o
  -4   2  22        4.74        8.04      0.67 o
  -3   2  22        0.04       -0.56      0.56 o
  -2   2  22       28.31       27.57      1.31 o
  -1   2  22      109.69      106.92      1.77 o
   0   2  22       28.20       31.26      1.30 o
   1   2  22      174.54      178.59      2.38 o
   2   2  22       28.24       28.30      1.06 o
   3   2  22        4.90        5.20      0.63 o
   4   2  22      190.27      193.71      2.89 o
   5   2  22       45.82       43.15      1.49 o
   6   2  22       80.16       81.42      1.91 o
   7   2  22        1.51       -0.14      0.87 o
   8   2  22        5.12        3.25      1.11 o
   9   2  22        0.97       -0.77      1.19 o
  -9   3  22       20.96       25.48      1.73 o
  -8   3  22      156.44      177.75      3.90 o
  -7   3  22        3.09        1.86      0.77 o
  -6   3  22        7.45        6.59      0.65 o
  -5   3  22       68.28       68.50      1.35 o
  -4   3  22       24.68       24.20      0.94 o
  -3   3  22      132.01      134.45      2.04 o
  -2   3  22        2.28        2.07      0.77 o
  -1   3  22        0.42       -0.18      0.55 o
   0   3  22       31.74       33.43      1.11 o
   1   3  22       79.12       80.49      2.44 o
   2   3  22        2.54        3.73      0.92 o
   3   3  22       13.85       13.01      0.98 o
   4   3  22       18.66       20.15      0.97 o
   5   3  22      119.58      118.79      2.69 o
   6   3  22        2.00        1.62      0.70 o
   7   3  22      138.88      151.94      3.03 o
   8   3  22        9.76       10.70      1.15 o
   9   3  22       21.26       19.11      1.67 o
  -8   4  22      106.11      117.48      3.23 o
  -7   4  22       38.61       35.33      1.64 o
  -6   4  22        8.23        9.57      0.87 o
  -5   4  22       96.47       94.65      1.75 o
  -4   4  22        0.04        0.46      0.62 o
  -3   4  22       67.97       73.21      1.53 o
  -2   4  22        0.39       -0.31      0.56 o
  -1   4  22       96.93       97.94      1.72 o
   0   4  22       14.82       12.98      0.87 o
   1   4  22       26.22       27.20      1.42 o
   2   4  22      106.03      111.14      1.73 o
   3   4  22        0.55       -0.55      0.71 o
   4   4  22       53.36       52.50      2.25 o
   5   4  22        1.87        1.18      0.77 o
   6   4  22       37.95       38.55      1.47 o
   7   4  22        3.60        3.88      1.02 o
   8   4  22       14.01       15.88      1.63 o
   9   4  22        4.90        2.32      1.36 o
  -8   5  22        8.93        9.63      1.87 o
  -7   5  22        3.21        2.89      0.97 o
  -6   5  22       25.31       28.34      1.24 o
  -5   5  22        0.07       -0.58      0.58 o
  -4   5  22       13.72       14.14      0.92 o
  -3   5  22       19.37       18.36      0.89 o
  -2   5  22       47.21       48.68      1.33 o
  -1   5  22       17.08       17.23      0.89 o
   0   5  22       16.28       16.73      0.95 o
   1   5  22       28.91       30.23      1.13 o
   2   5  22        2.99        1.74      0.73 o
   3   5  22       42.56       43.48      2.69 o
   4   5  22       96.28       98.82      2.16 o
   5   5  22        7.23        7.17      1.06 o
   6   5  22       22.40       21.30      1.73 o
   7   5  22       43.13       44.15      1.83 o
   8   5  22        9.50        9.59      1.53 o
  -7   6  22        2.10       -0.99      1.28 o
  -6   6  22        3.84        1.24      1.23 o
  -5   6  22       54.57       52.12      1.84 o
  -4   6  22       18.08       16.77      1.00 o
  -3   6  22       13.63       12.29      0.85 o
  -2   6  22       23.26       21.46      0.97 o
  -1   6  22       34.98       43.61      1.40 o
   0   6  22      111.49      114.46      2.29 o
   1   6  22      166.32      167.06      2.41 o
   2   6  22        0.29       -0.71      0.71 o
   3   6  22       98.10      102.81      2.25 o
   4   6  22        1.24        2.03      0.82 o
   5   6  22        0.08       -0.43      0.96 o
   6   6  22       21.83       22.85      2.30 o
   7   6  22        1.01        0.34      1.33 o
   8   6  22        4.11        3.77      1.41 o
  -7   7  22        0.78        0.31      1.89 o
  -6   7  22      195.04      209.65      4.42 o
  -5   7  22        5.24        3.31      0.97 o
  -4   7  22        5.82        4.90      1.18 o
  -3   7  22        0.00        0.21      1.17 o
  -2   7  22       53.98       54.36      1.44 o
  -1   7  22       11.72       11.30      0.96 o
   0   7  22        8.01       11.40      1.47 o
   1   7  22        0.37        0.90      0.78 o
   2   7  22        0.01       -0.64      0.75 o
   3   7  22       33.36       34.80      1.71 o
   4   7  22       46.43       49.88      2.14 o
   5   7  22        4.29        1.21      1.29 o
   6   7  22       13.35       13.68      1.74 o
   7   7  22        0.74        0.54      1.35 o
  -6   8  22        1.81       -1.14      1.25 o
  -5   8  22       43.84       48.87      2.41 o
  -4   8  22      245.01      258.00      4.14 o
  -3   8  22        6.61        5.99      1.09 o
  -2   8  22       49.74       52.07      1.64 o
  -1   8  22        6.42        6.70      1.24 o
   0   8  22        7.66        9.21      1.70 o
   1   8  22        1.01        0.89      0.98 o
   2   8  22       30.34       33.07      1.47 o
   3   8  22       87.30       84.96      3.34 o
   4   8  22       41.08       41.35      2.02 o
   5   8  22        0.28        0.77      1.39 o
   6   8  22       20.43       23.48      1.95 o
  -5   9  22       13.98       15.45      1.62 o
  -4   9  22        0.49        1.69      1.22 o
  -3   9  22        8.37        5.97      1.11 o
  -2   9  22       43.83       41.93      5.26 o
  -1   9  22        5.33        5.73      0.96 o
   0   9  22       14.75       15.73      1.48 o
   1   9  22        6.04        4.18      2.48 o
   2   9  22      152.90      151.20      5.89 o
   3   9  22       50.99       46.01      2.43 o
   4   9  22       18.44       15.45      3.17 o
   5   9  22        2.19        1.58      2.40 o
  -4  10  22      101.52      114.90      3.34 o
  -3  10  22        1.20        0.75      1.71 o
  -2  10  22        0.01       -1.09      1.48 o
  -1  10  22       50.88       53.81      3.19 o
   0  10  22       51.66       54.94      5.06 o
   1  10  22       25.87       26.40      1.99 o
   2  10  22        0.26       -0.67      2.45 o
   3  10  22      112.94      115.85      6.09 o
   4  10  22        2.51        1.27      2.71 o
  -1  11  22        4.46        4.11      1.76 o
   0  11  22       11.32       12.07      1.78 o
   1  11  22       35.67       32.47      2.29 o
   2  11  22       10.14        9.98      1.76 o
  -7   0  23      204.51      208.59      5.79 o
  -5   0  23      137.89      149.35      2.83 o
  -3   0  23      126.20      137.29      2.73 o
  -1   0  23      123.17      122.77      4.35 o
   1   0  23      315.60      331.25      4.74 o
   3   0  23      114.04      117.01      2.56 o
   5   0  23        1.83        0.09      2.18 o
   7   0  23      172.75      167.73      5.41 o
  -8   1  23       20.94       20.01      1.81 o
  -7   1  23      110.80      123.86      2.72 o
  -6   1  23       23.71       23.53      1.15 o
  -5   1  23        1.25        0.69      0.57 o
  -4   1  23       14.86       15.40      0.78 o
  -3   1  23      240.51      244.21      2.94 o
  -2   1  23        6.84        7.00      0.81 o
  -1   1  23      121.45      119.23      2.17 o
   0   1  23       15.62       14.00      0.86 o
   1   1  23        1.86        1.33      0.64 o
   2   1  23       17.15       16.04      1.35 o
   3   1  23       30.47       35.04      1.24 o
   4   1  23        0.01       -0.35      0.70 o
   5   1  23      211.84      217.78      3.20 o
   6   1  23       65.54       67.91      2.60 o
   7   1  23      103.91      104.76      3.08 o
   8   1  23        0.00       -0.40      1.25 o
  -8   2  23       24.32       26.52      1.87 o
  -7   2  23        8.08        5.85      1.12 o
  -6   2  23       81.58       84.78      1.91 o
  -5   2  23       27.37       30.66      1.17 o
  -4   2  23        9.38        8.84      0.70 o
  -3   2  23       97.35       99.86      1.80 o
  -2   2  23        0.06        0.26      0.67 o
  -1   2  23       11.21       11.65      0.89 o
   0   2  23      168.11      165.21      2.32 o
   1   2  23       74.78       75.74      1.56 o
   2   2  23       41.35       47.32      1.34 o
   3   2  23       79.60       79.82      1.89 o
   4   2  23       24.45       23.53      1.19 o
   5   2  23       72.97       75.84      2.26 o
   6   2  23       95.21       85.76      2.78 o
   7   2  23       17.61       16.32      1.65 o
   8   2  23        6.06        5.57      1.45 o
  -8   3  23       87.15       98.51      3.08 o
  -7   3  23       19.41       21.80      1.82 o
  -6   3  23       16.81       17.11      1.08 o
  -5   3  23       83.62       86.60      1.92 o
  -4   3  23      247.60      256.56      3.42 o
  -3   3  23        0.34        0.55      0.63 o
  -2   3  23       21.85       22.81      1.11 o
  -1   3  23       58.80       58.24      1.58 o
   0   3  23       19.20       16.20      0.92 o
   1   3  23        0.09       -0.16      0.58 o
   2   3  23        0.51        0.00      0.59 o
   3   3  23      184.22      188.06      2.96 o
   4   3  23       55.97       56.59      1.67 o
   5   3  23       43.30       41.53      1.98 o
   6   3  23       74.91       77.76      2.81 o
   7   3  23       14.31       13.37      2.10 o
   8   3  23        2.15        1.53      1.48 o
  -7   4  23        0.56       -1.30      1.30 o
  -6   4  23        0.14       -0.69      0.69 o
  -5   4  23       14.44       12.22      1.13 o
  -4   4  23       24.86       23.57      1.02 o
  -3   4  23       13.59       13.05      0.86 o
  -2   4  23       28.53       24.30      1.00 o
  -1   4  23       20.32       18.76      1.06 o
   0   4  23       25.98       24.01      1.11 o
   1   4  23        4.06        3.61      0.73 o
   2   4  23        5.73        6.17      0.87 o
   3   4  23       74.73       82.90      2.65 o
   4   4  23       24.67       26.07      1.71 o
   5   4  23       22.33       19.57      1.38 o
   6   4  23        0.28        0.03      1.55 o
   7   4  23        0.09       -1.53      2.20 o
   8   4  23       62.12       69.16      5.85 o
  -7   5  23       21.46       19.73      1.74 o
  -6   5  23        6.28        5.86      2.03 o
  -5   5  23        1.74       -0.03      0.85 o
  -4   5  23      100.89      100.86      2.41 o
  -3   5  23        0.25       -0.09      0.63 o
  -2   5  23       44.01       48.03      1.37 o
  -1   5  23      150.34      151.28      3.10 o
   0   5  23       85.32       89.73      2.00 o
   1   5  23        9.19        8.25      0.87 o
   2   5  23       88.11       87.32      1.80 o
   3   5  23       68.38       71.24      1.91 o
   4   5  23        0.18        0.78      0.92 o
   5   5  23        0.07       -0.89      1.24 o
   6   5  23        9.83       12.64      1.58 o
   7   5  23       13.87       14.66      1.65 o
  -7   6  23        1.93        3.33      1.33 o
  -6   6  23        1.06       -0.91      1.41 o
  -5   6  23       13.11       12.84      2.44 o
  -4   6  23        3.18        1.40      1.09 o
  -3   6  23       63.30       61.30      1.71 o
  -2   6  23      105.34      111.06      1.99 o
  -1   6  23       16.85       18.06      2.08 o
   0   6  23       11.06       14.02      1.00 o
   1   6  23       13.56       11.79      1.13 o
   2   6  23        0.93        0.41      0.78 o
   3   6  23        4.75        5.86      0.95 o
   4   6  23       68.29       81.70      3.60 o
   5   6  23        7.75        6.99      1.50 o
   6   6  23       13.75       12.73      1.60 o
   7   6  23        6.30        6.97      1.57 o
  -6   7  23       54.04       54.93      5.02 o
  -5   7  23      100.00      101.21      3.71 o
  -4   7  23        1.81        1.44      0.99 o
  -3   7  23       27.05       27.18      1.51 o
  -2   7  23        0.02       -0.92      0.92 o
  -1   7  23       29.20       29.95      1.86 o
   0   7  23       43.49       48.05      3.65 o
   1   7  23       11.17       10.50      1.00 o
   2   7  23        2.37        2.04      0.84 o
   3   7  23       55.97       51.69      2.77 o
   4   7  23        1.96        1.64      2.21 o
   5   7  23       14.26       14.65      1.87 o
   6   7  23       28.19       24.82      1.99 o
  -5   8  23       10.96       13.85      2.24 o
  -4   8  23       22.66       22.13      1.80 o
  -3   8  23       58.36       65.18      2.17 o
  -2   8  23       22.00       21.56      1.77 o
  -1   8  23       11.92       12.91      1.41 o
   0   8  23       65.47       71.25      2.47 o
   1   8  23       38.37       37.74      2.24 o
   2   8  23       29.48       30.93      2.77 o
   3   8  23        3.11        6.22      1.47 o
   4   8  23        2.96        3.56      2.43 o
   5   8  23       41.74       41.42      3.84 o
  -4   9  23       25.03       21.81      1.85 o
  -3   9  23        0.31       -0.31      1.95 o
  -2   9  23        2.89        1.81      1.60 o
  -1   9  23       35.67       34.37      2.64 o
   0   9  23       21.86       20.83      2.35 o
   1   9  23       13.72       11.45      1.70 o
   2   9  23        8.74        8.93      1.95 o
   3   9  23        5.35        4.87      1.48 o
   4   9  23        7.37        6.37      2.69 o
  -2  10  23       82.73       78.98      3.66 o
  -1  10  23       42.88       43.71      3.01 o
   0  10  23       82.35       85.26      3.93 o
   1  10  23       28.15       31.33      2.25 o
   2  10  23        7.12        8.70      1.65 o
  -6   0  24        7.53        8.06      1.45 o
  -4   0  24        3.49        2.23      0.84 o
  -2   0  24       16.14       10.29      1.33 o
   0   0  24       31.78       35.94      2.06 o
   2   0  24      104.68      112.97      3.14 o
   4   0  24        1.98        0.73      1.06 o
   6   0  24      156.66      154.50      5.48 o
   8   0  24        5.96        4.97      2.07 o
  -7   1  24       48.93       52.87      2.49 o
  -6   1  24      392.91      427.47      4.95 o
  -5   1  24        9.79       10.73      0.97 o
  -4   1  24        0.03       -0.72      1.20 o
  -3   1  24        2.56        3.96      0.74 o
  -2   1  24       36.72       38.86      1.40 o
  -1   1  24       19.78       20.38      1.08 o
   0   1  24      205.39      209.33      3.07 o
   1   1  24      137.22      142.82      2.22 o
   2   1  24       34.09       37.79      1.43 o
   3   1  24        0.40        0.70      0.73 o
   4   1  24        0.11        0.45      1.07 o
   5   1  24       39.01       36.71      2.06 o
   6   1  24       93.97       96.13      3.08 o
   7   1  24       61.57       63.41      3.32 o
  -7   2  24        5.04        6.13      1.53 o
  -6   2  24        2.39        1.21      1.06 o
  -5   2  24       13.24        9.22      1.12 o
  -4   2  24       79.26       85.41      2.28 o
  -3   2  24       39.67       41.85      1.32 o
  -2   2  24        0.06       -0.28      0.71 o
  -1   2  24        0.31       -0.18      0.69 o
   0   2  24        2.09        0.42      0.64 o
   1   2  24       71.38       72.74      2.14 o
   2   2  24       67.47       71.90      1.85 o
   3   2  24       44.36       47.55      1.92 o
   4   2  24       19.54       21.25      2.09 o
   5   2  24        9.62        5.64      1.41 o
   6   2  24       13.67       14.12      1.57 o
   7   2  24       20.82       20.43      2.68 o
  -7   3  24      181.86      188.99      4.23 o
  -6   3  24       29.45       28.49      1.88 o
  -5   3  24       22.83       21.58      1.44 o
  -4   3  24        7.94        6.81      1.08 o
  -3   3  24        4.03        2.21      0.72 o
  -2   3  24       78.40       81.06      1.89 o
  -1   3  24        0.03       -0.68      0.68 o
   0   3  24        0.12       -0.66      0.66 o
   1   3  24       48.50       49.59      1.54 o
   2   3  24        9.56       12.81      1.77 o
   3   3  24       19.15       21.93      1.20 o
   4   3  24       44.43       45.12      1.58 o
   5   3  24       12.36       10.52      1.53 o
   6   3  24        0.35       -0.61      1.32 o
   7   3  24       26.15       28.52      1.89 o
  -6   4  24        0.06       -0.65      1.51 o
  -5   4  24       11.52       12.03      1.38 o
  -4   4  24        6.27        7.75      1.08 o
  -3   4  24        8.24        7.06      1.07 o
  -2   4  24       17.55       15.86      1.05 o
  -1   4  24       51.41       50.18      1.57 o
   0   4  24        6.70        6.51      0.84 o
   1   4  24       74.52       77.05      1.84 o
   2   4  24       50.31       49.90      3.03 o
   3   4  24        0.05        0.77      0.76 o
   4   4  24        2.32        3.72      1.34 o
   5   4  24       19.52       19.95      1.81 o
   6   4  24        0.70       -1.30      1.30 o
   7   4  24        0.11       -1.28      1.28 o
  -6   5  24        2.42        1.10      2.11 o
  -5   5  24        9.27        7.29      2.29 o
  -4   5  24        0.50        0.12      0.87 o
  -3   5  24       87.81       89.69      2.38 o
  -2   5  24        7.85        9.68      1.12 o
  -1   5  24        0.48       -0.31      0.76 o
   0   5  24       87.01       96.88      3.01 o
   1   5  24       24.42       22.45      1.13 o
   2   5  24       32.92       36.31      1.51 o
   3   5  24        0.79        0.37      1.78 o
   4   5  24        4.26        4.05      2.29 o
   5   5  24       64.29       63.22      2.71 o
   6   5  24        7.34        6.25      1.43 o
  -5   6  24       25.20       28.08      1.96 o
  -4   6  24        1.04        0.47      1.76 o
  -3   6  24        0.26        0.07      0.94 o
  -2   6  24       44.31       44.75      3.55 o
  -1   6  24       27.26       29.60      3.23 o
   0   6  24        8.03        8.49      1.04 o
   1   6  24       15.39       14.78      1.43 o
   2   6  24        5.03        3.61      1.34 o
   3   6  24        0.01        0.33      2.09 o
   4   6  24        0.31        1.33      2.10 o
   5   6  24        9.18        6.54      1.49 o
   6   6  24        3.40       -0.11      1.31 o
  -5   7  24        4.32        3.77      1.35 o
  -4   7  24       43.59       45.23      2.34 o
  -3   7  24       10.99       13.98      1.66 o
  -2   7  24       28.82       24.54      1.87 o
  -1   7  24        5.05        3.45      1.66 o
   0   7  24       36.45       34.03      2.89 o
   1   7  24       17.75       17.45      1.84 o
   2   7  24        5.56        7.80      1.52 o
   3   7  24        1.27       -1.15      2.15 o
   4   7  24      109.98      117.23      5.51 o
   5   7  24       18.01       16.70      3.10 o
  -3   8  24        4.12        4.05      1.41 o
  -2   8  24       39.00       37.49      2.20 o
  -1   8  24       12.65       10.22      1.90 o
   0   8  24       17.66       19.13      2.31 o
   1   8  24        1.15       -0.74      1.34 o
   2   8  24      185.31      199.75      4.66 o
   3   8  24        0.70       -0.72      2.64 o
   4   8  24        8.26        6.15      2.88 o
  -1   9  24        8.55        9.21      1.86 o
   0   9  24       29.32       31.90      2.67 o
   1   9  24       11.68       13.18      1.81 o
   2   9  24        1.37        1.53      2.68 o
  -5   0  25       12.04       12.23      1.58 o
  -3   0  25       65.98       66.51      3.81 o
  -1   0  25      322.83      345.81      6.11 o
   1   0  25       30.00       28.36      2.61 o
   3   0  25       80.57       79.95      4.45 o
   5   0  25       26.27       25.20      2.59 o
  -6   1  25       45.79       45.31      2.50 o
  -5   1  25      195.34      196.90      3.55 o
  -4   1  25       18.47       18.95      1.99 o
  -3   1  25       21.64       21.51      1.78 o
  -2   1  25       70.51       78.94      3.05 o
  -1   1  25       22.16       23.66      1.23 o
   0   1  25        1.65        3.25      0.89 o
   1   1  25        4.91        5.07      0.83 o
   2   1  25       33.37       36.18      1.43 o
   3   1  25       56.57       60.54      3.21 o
   4   1  25        3.19        2.04      1.30 o
   5   1  25        4.29        6.53      2.21 o
   6   1  25       76.88       76.08      2.88 o
  -6   2  25        1.68        1.00      1.45 o
[truncated: 6,766 more chars]
